# Supplementary material for: “I Use Weed for My ADHD”: A Qualitative Analysis of Online Forum Discussions on Cannabis Use and ADHD
Source: PLoS One. 2016 May 26;11(5):e0156614. doi: 10.1371/journal.pone.0156614 (PMC4882033; doi:10.1371/journal.pone.0156614)
Supplement: S1 Dataset — In this Excel file, we provide one file: S1_Dataset.xlsx. (XLSX) [file pone.0156614.s001.xlsx]

## Sheet: Specific Posts - part by coded
Forum Thread #	Forum Thread Title	year of post	Post	Coded?				9							27	28	42
					Cannabis helps ADHD	Cannabis Worsens ADHD	Cannabis helps AND worsens ADHD	Cannabis has no positive or negative effect on ADHD (i.e., null effect)	Cannabis helps mood only	Cannabis worsens mood only	cannabis helps and worsens mood	cannabis ONLY helps other psych disorder	cannabis ONLY worsens other psych disorder	cannabis helps AND worsens psych disorder	Cannabis more effective than ADHD meds	Cannabis less effective than ADHD meds	Reference to cannabis as “medicinal,” or sanctioned by healthcare providers or researchers	cannabis helps daily life	cannabis worsens daily life	cannabis helps and worsens daily life
168	For Men with ADHD Who Aren't Convinced it Matters | ADHD and Marriage	2010	I disagree with the arbitrary dismissal of the potential benefits of delta9 THC derivatives in the treatment of adhd. I understand the post by esos and support (with caution) your decision. Used judiciously, weed has been very beneficial to me in certain circumstances. However there has been increasing evidence of it being linked to schizophrenia, and since I pretty much my adhd under control wit…	y	1	0	0	0	0	0	0	0	1	0	0	0	1	0	0	0
18	Marijuana Reality Check	2006	I sure would like to know exactly what the "herbal treatment" is in this up coming clinical trial that will be conducted next spring in Washington state. http://www.clinicaltrials.gov/ct/sho...6BFA7D?order=8 Even though there has not been any clinical trials conducted using cannabis that I am aware of for the treatment of ADHD, there are some Dr's out there who believe it is helpful for some of t…	y	0	0	1	0	0	0	0	0	0	0	0	0	1	0	0	0
201	Prescribed Marijuana for ADD/ADHD	2014	I have ADD and I use MM for it. It works very well. I'm 64 and was diagnosed with adult ADD 4 years ago. I had it confirmed by two MD's and a psychiatrist. I used Adderall (amongst others) and Welbutrin(amongst others) and a sleep prescription until just over a year ago. I now use marijuana exclusively. There are many, many studies showing the efficacy of MM for ADD. As well as Tourettes, Tourett…	y	1	0	0	0	1	0	0	0	0	0	1	0	1	1	0	0
137	Does SCT often cause social anxiety?	2012	I've come to realize that I always face some degree of anxiety in social situations. Even when I'm with friends, I always think, "what should I say?" when it gets quiet. What has helped me realize this is medicinal marijuana. When I use MJ sativa I have no problem with socializing, I feel no anxiety; in fact, I actually seek it out. Socializing while high is as easy as sitting in a chair for me..…	y	1	0	0	0	1	0	0	1	0	0	0	0	1	1	0	0
32	What do you think.... (medical marijuana) -ADD Forums -Attention Deficit Hyperactivitity	2010	I actually didn't know I had ADHD because Ismoked pot for 5 years as an adolescent. Of course in highschool I figured I was just too stoned to care much for anything, and I was also terribly depressed as well, so it was impossible to recognize. When I dropped out and went to community college (where I later got my high school diploma through a scholarship program) I found out I was very bright af…	Y	1	0	0	0	0	1	0	0	1	0	0	0	1	0	0	1
244	Info on Attention Deficit / Hyperactivity Disorder (ADHD) and Medical Cannabis	2014	Marijuana and ADD Therapeutic uses of Medical Marijuana in the treatment of Attention Deficit Disorder It was mentioned in the Portland newspaper that the Oregon Health Division is considering allowing medical marijuana to be used to treat Attention Deficit Disorder (ADD) under the Oregon Medical Marijuana Act. At first glance it might seem counter-intuitive to use a medication that has a public …	Y	1	0	0	0	0	0	0	0	0	0	0	0	1	0	0	0
137	Does SCT often cause social anxiety?	2013	Well said. It would be fun experiment to have several of us together in a room having a conversation. How well would we be able to communicate with each other knowing we all have SCT? I have found that medical marijuana speeds up the processing and reduces the social anxiety by the way.	y	1	0	0	0	1	0	0	1	0	0	0	0	1	0	0	0
179	Medical Marijuana and ADHD " Attention-deficit hyperactivity diso	2010	Hi I am the truth and I am 21 years of age and strongly believe in medical marijuana and why people with adhd should be getting percribed it in this country. these are the facts in writing http://davidbearmanm...inoidSystem.pdf (http://davidbearmanmd.com/docs/ADHD&EndocannabinoidSystem.pdf) now that is to be opened using adobe reader or some thing simular this is the facts in a seminar now there …	y	1	0	0	0	0	0	0	0	0	0	0	0	1	0	0	0
179	Medical Marijuana and ADHD " Attention-deficit hyperactivity diso	2010	yeh i find im able to concentrate so much better after a bit of cannabis, especially reading! i love reading news and articles when im medicated	y	1	0	0	0	0	0	0	0	0	0	0	0	1	0	0	0
221	Pot & Add/Adhd	2011	I have heard that for people diagnosed w/ add or adhd medicinal MJ use can be beneficial for them. I have been diagnosed w/ adhd since I was in kindergarden and have always been thought of mj as a medicine. I have been told that pot makes you lazy and demotivated but have found from personal experience that I feel able to focus better on mj than other medications such as ritalin/aderall. Does any…	y	1	0	0	0	0	0	0	0	0	0	1	0	1	0	0	0
244	Info on Attention Deficit / Hyperactivity Disorder (ADHD) and Medical Cannabis	2014	Kids with ADHD prescribed medical marijuana in California, 11/25/09 - Catey Hill | California -- Hey, hyperactive kids, in California you can get stoned - legally. California doctors are now prescribing marijuana to children diagnosed with attention hyperactivity disorder, Sphere reports. Since 2004, California has given out more than 36,000 medical marijuana prescriptions. The number of these pr…	Y	0	0	1	0	0	0	0	0	0	0	1	0	1	0	0	0
199	Best Strain For Adhd	2013	Hey, I have adult ADD. Figured a few years ago and I did the amphetamine lambada trying to find the "right" med, dose, etc. Did that little dance for almost three years and got fed up. The money, time, and bullshit meds/pharmaceuticals and "doctors" was just too much. I guess I'm a bit cantankerous. "They" forced me into investigating other ways, and I found it in medical cannabis. I'm off concer…	y	1	0	0	0	0	0	0	0	0	0	1	0	1	1	0	0
244	Info on Attention Deficit / Hyperactivity Disorder (ADHD) and Medical Cannabis	2014	Jensen said she regularly writes prescriptions recommending the use of marijuana for patients —particularly those suffering pain and nausea from chronic illnesses, such as AIDS, cancer, glaucoma and arthritis. She has also worked with one family of a 15-year-old — whose family had tried every drug available to help their son, who by age 13 had become a problem student diagnosed as suffering from …	Y	1	0	0	0	0	0	0	0	0	0	0	0	1	1	0	0
14	Marijuana Addiction - Beat it!	2011	I take Medical Marijuana as my medicine and I don't find it emasculating at all. I don't feel addicted to it what so ever. No withdrawal or anything if I don't want to take it. Don't spread lies about marijuana. The Government is doing a great job already. I've tried a lot of medications for my ADHD/Anxiety, but Medical Marijuana is the best for me. I don't get any side effects other than getting…	Y	1	0	0	0	0	0	0	0	0	0	1	0	1	1	0	0
244	Info on Attention Deficit / Hyperactivity Disorder (ADHD) and Medical Cannabis	2014	Attention Deficit / Hyperactivity Disorder ADHD and Cannabinoïds MCforADHD web page This site is dedicated to scientific information on the experienced benefits of Cannabinoids for the treatment of Attention Deficit Hyperactivity Disorder. It includes the treatment of typical chronic symptoms expressed in many ADHD adults ; impulsivity, anxiety, lack of attention, depression tendency, drug abuses…	Y	1	0	0	0	0	0	0	1	0	0	0	0	1	0	0	0
244	Info on Attention Deficit / Hyperactivity Disorder (ADHD) and Medical Cannabis	2014	ADD / ADHD and Marijuana | There are a number of new studies on ADHD at this link and the benefits from cannabis used medicinally. What is ADD / ADHD? Individuals with ADHD essentially have problems with self-regulation and self-motivation, predominantly due to problems with distractibility, procrastination, organization, and prioritization. It is a chronic condition, beginning in early childhood…	Y	1	0	0	0	0	0	0	0	0	0	0	0	1	0	0	0
244	Info on Attention Deficit / Hyperactivity Disorder (ADHD) and Medical Cannabis	2014	Medical marijuana good for kids with ADD & ADHD - video | Dr. Claudia Jensen of the University of Southern California recommends medical marijuana for children with ADD and ADHD. It is a life debilitating condition for a lot of children who have an inability to focus and a short attention span. The most commonly perscribed drug is Ritalin, which has many known side effects including death. What i…	Y	1	0	0	0	0	0	0	0	0	0	0	0	1	0	0	0
244	Info on Attention Deficit / Hyperactivity Disorder (ADHD) and Medical Cannabis	2014	The American Alliance for Medical Cannabis is debating medical marijuana on the Opposing Views forum. This is one of the rare places that drug warriors actually show up to debate. AAMC claims that medical marijuana treats the symptoms of ADHD. Without divulging too much of my personal life I’ll have to agree whole heartedly by saying that I’ve experienced the benefits first-hand. Click > here < f…	Y	1	0	0	0	0	0	0	0	0	0	0	0	1	0	0	0
244	Info on Attention Deficit / Hyperactivity Disorder (ADHD) and Medical Cannabis	2014	Cannabis as a medical treatment for attention deficit disorder Why would anyone want to give their child an expensive pill... with unacceptable side effects, when he or she could just go into the backyard, pick a few leaves off a plant and make tea for him or her instead? Cannabinoids are a very viable alternative to treating adolescents with ADD and ADHD. visit - http://www.onlinepot.org/medical…	Y	1	0	0	0	0	0	0	0	0	0	0	0	1	0	0	0
244	Info on Attention Deficit / Hyperactivity Disorder (ADHD) and Medical Cannabis	2014	AboveTheIGNORANCE.org, Live Above The In... ADD & ADHD. • Marijuana and ADD Therapeutic uses of Medical Marijuana in the treatment of ADD. • Cannabis as a medical treatment for attention deficit disorder ... • Marijuana and ADD Therapeutic uses of Medical Marijuana in the treatment of ADD • Cannabis as a medical treatment for attention deficit disorder • Cannabinoids effective in animal model of …	Y	1	0	0	0	0	0	0	0	0	0	0	0	1	0	0	0
179	Medical Marijuana and ADHD " Attention-deficit hyperactivity diso	2010	Crunchy, on Apr 5 2010, 06:22 PM, said: Crunchy, on Apr 5 2010, 06:22 PM, said: I too have ADHD and feel the benefits from Cannabis, though i wouldnt say it would work for everyone, because not everyone with ADHD experiences it the same, and not everyone reacts to cannabis the same Response to embedded text: I must say you are right its not for every one but people with adhd i think can benifort …	y	1	0	0	0	0	0	0	0	0	0	0	0	1	0	0	0
235	ADD / ADHD Users... I'm literally begging for your help	2008	IN RESPONSE TO: What kind of school work do you do shibshib? Lots of business classes, lots of working with numbers, statistics, and reading. IN RESPONSE TO: It is legal to have MMJ in my state however barely anyone can get a prescription, it definately helps me but there's no way in hell any doctor would give me a prescription for mmj they are still on that propaganda shit and would rather put m…	y	1	0	0	0	0	0	0	1	0	0	0	0	1	0	0	0
188	Low dose for motivation and adhd?	2009	Well... swim did read that cannabis is actually used medically to treat adhd patients... if swiy lives in a place which allows Medical Marijuana, swiy could even try to get a "MMJ card", and so be able to medicate swiyourself legally.	y	1	0	0	0	0	0	0	0	0	0	0	0	1	0	0	0
235	ADD / ADHD Users... I'm literally begging for your help	2008	oh man i have adhd and am (was) on concerta, i guess i could go get some more if i wanted, but marijuana has haleped me greatly. i have been prescribed to adhd meds since around 3rd grade it has never worked for me so i stick to pot id say go and get some see how it goes and talk to your doctor about your situation and tell her you have heard about using marijuana	y	1	0	0	0	0	0	0	0	0	0	1	0	1	0	0	0
188	Low dose for motivation and adhd?	2009	SWIM the other day used a very small amount of mj not expecting to feel much but what he did feel was quite pleasantly stimulating even motivating. Swim's been diagnosed with adhd and is supposed to be takingamphetamine but doesn't like the way it feels. The low amount of mj increased my focus and upped my motivation to do things. He has read that THC has an effect on dopamine transmission which …	y	1	0	0	0	0	0	0	0	0	0	1	0	1	0	0	0
196	Marijuana For ADD	2011	I have a Michigan Medical Marijuana card and have ADD. I am not prescribed pot for ADD and take Adderral for that. I take 2 30mg instant release pills a day. In my opinion, Marijuana is not the best drug for ADD or even a good choice. The stimulant family of drugs are usually the best working for ADD/ADHD. I have a Medical card for pain and pot works great for that. For me, pot does nothing for m…	y	0	1	0	0	0	0	0	0	0	0	0	1	1	0	0	0
201	Prescribed Marijuana for ADD/ADHD	2014	It's mine and most of the ADHD community's opinion that cannabis makes ADHD symptoms worse for the majority of people. If you have ADHD you think slower because of misfires in your frontal cortex. A depressant like weed (http://find.grasscity.com/search? w=weed) is exactly opposite of what you would need. Most people with ADHD are prescribed stimulants. Most of them abuse nicotine, coffee, etc be…	y	0	1	0	0	1	0	0	0	0	0	0	0	1	0	0	0
241	How do I become a Massachusetts medical marijuana patient	2013	my question. i have no medical history proving a way to get a card but i cant sleep at night. its like im on adys or something. and when i smoke marijuana i can easily fall asleep. do i need to go see me PCP first or can i just go show up at a clinic stating what im going through without records. im from mass	Y	0	0	0	0	0	0	0	0	0	0	0	0	1	1	0	0
244	Treatment, CANNABIS Therapeutics	2014	HowStuffWorks "How Medical Marijuana Works" | So how, exactly, does medical marijuana work to treat these conditions? Why, if this medicine is so effective for some people, does it remain controversial and, in many places, illegal? In this article, we'll take a look at the medical, legal, and practical issues surrounding medical marijuana in the United States. We'll examine why some people, like …	Y	0	0	0	0	0	0	0	0	0	0	0	0	1	1	0	0
244	Treatment, CANNABIS Therapeutics	2014	Medical marijuana (cannabis) - common uses | Common Medical Uses for Cannabis (Marijuana) ... Medical Marijuana Dispensaries - Directory of Medical Marijuana ... Cannabidiol improves symptoms of generalized social anxiety disorder in… ... Medical Marijuana Dispensaries - Directory of Medical Marijuana Dispensaries Project CBD Cannabinoid Profiles of Cannabis Strains Cannabis Laboratories: The Tes…	Y	0	0	0	0	0	0	0	1	0	0	0	0	1	0	0	0
241	How do I become a Massachusetts medical marijuana patient	2013	http://massmedcard.com/listings/category/evaluations-prescriptions/ Jon B. First step get your medical records then find a Dr that is close or that you can afford from the list of 8 currently listed on this site. If you have a doctor alreadly have him review the proper forms as you should yourself do if you have not already. They are printable in pdf format and can be found here : http://www.evan…	Y	0	0	0	0	0	0	0	0	1	0	0	0	1	0	0	0
32	What do you think.... (medical marijuana) -ADD Forums -Attention Deficit Hyperactivitity	2010	I've been wondering for a while now if it would be possible for someone with ADHD who is taking a stimulant medication to be prescribed medical marijuana. Do you think a doctor could be convinced on the basis that it be smoked each night before dinner (when you are on your meds) in order to bring back your appetite and also to help you loosen up and fall asleep? This would be interesting to know …	Y	0	0	0	0	0	0	0	0	0	0	0	0	1	0	0	0
241	How do I become a Massachusetts medical marijuana patient	2013	Josh you certainly qualify. As far as studies I would start by asking your doctor about getting a prescription, if he says no, find one that will say yes using the link in this article. Whomever gets you a prescription would be the person to ask about studies. Or you could contact organizations like NORML, and they may be able to put you in touch with people doing medical studies. Best of Luck.	Y	0	0	0	0	0	0	0	0	0	0	0	0	1	0	0	0
241	How do I become a Massachusetts medical marijuana patient	2013	Absolutely, visit your doctor or go to a specialist listed here http://massmedcard.com/listings/category/evaluations-prescriptions/	Y	0	0	0	0	0	0	0	0	0	0	0	0	1	0	0	0
241	How do I become a Massachusetts medical marijuana patient	2013	Josh, Cancer is on the list and research in the field of “CURE” is what many consider cutting edge technology. Hopefully sooner in Massachusetts and this country united or The World, if I may say, that we will have a better understanding and safe access to cannabis. Measurable amounts of cannabis and the many of its misunderstood derivatives, like cannabidiol CBD, CBD-A, CBN, THC, and THC-A that …	Y	0	0	0	0	0	0	0	0	0	0	0	0	1	0	0	0
241	How do I become a Massachusetts medical marijuana patient	2014	My son has had 4 major ear surgeries for Cholestiatomas. Now he suffers from migraine headaches & muscular & skeletal pain around the ear area. He does not want to take any more pain meds & has tried Marijiuana, it really helps him with the headaches & ear pain. Do you think he s a candidate for medical Marijiuana ? We discussed it with his Primary Care, she said, it was a good idea if it works f…	Y	0	0	0	0	0	0	0	0	0	0	0	0	1	0	0	0
244	Treatment, CANNABIS Therapeutics	2014	Updated NORML Report Highlights Marijuana's Role In Moderating Disease Progression; 'Emerging Clinical Applications' Booklet Reviews Nearly 200 Studies On The Therapeutic Use Of Cannabis Clinical and preclinical research on the therapeutic use of cannabis indicates that cannabinoids may curb the progression of various life-threatening diseases – including multiple sclerosis, Alzheimer's disease, …	Y	0	0	0	0	0	0	0	0	0	0	0	0	1	0	0	0
244	Treatment, CANNABIS Therapeutics	2014	Medical Use of Cannabis (marijuana) | Here to Help > On this page: How does cannabis work as medicine? What conditions or symptoms is cannabis used to treat? How do people use cannabis for medical purposes? What is pharmaceutical cannabis, and how does it compare to herbal cannabis? What are the side effects and risks of using cannabis to treat symptoms or medical conditions? Drug interactions Qu…	Y	0	0	0	0	0	0	0	0	0	0	0	0	1	0	0	0
190	SWIM failed a doctor's drug test; can he get his ADHD meds from another doctor?	2010	tell you doctor that it's Medicinal Cannibus (please don't use the fake name marijuana). That and it's #@$&%! weed!!!!! i'ts not like you tested positive for Meth...... look your doctor in the face. tell him that if he has a problem with cannabis then you have a problem with him holding a license as a doctor......it's a FREAKING HERB.	Y	0	0	0	0	0	0	0	0	0	0	0	0	1	0	0	0
241	How do I become a Massachusetts medical marijuana patient	2013	Doug the law is very vague about this. It basically states that any long standing illness that marijuana can be of help for. It ranges from cancer, to ADD and everything in between.	Y	0	0	0	0	0	0	0	0	0	0	0	0	1	0	0	0
241	How do I become a Massachusetts medical marijuana patient	2013	Im 23 and was diagnosed with stage two brain cancer would I be qualified, and if so do you know of any studies I could take part in with my sickness to help further the medicinal purpose of marijuana? JuiceMan Josh, Cancer is on the list and research in the field of “CURE” is what many consider cutting edge technology. Hopefully sooner in Massachusetts and this country united or The World, if I m…	Y	0	0	0	0	0	0	0	0	0	0	0	0	1	0	0	0
241	How do I become a Massachusetts medical marijuana patient	2013	Hey, i am 17 years of age and diagnosed with ADD. I will be 18 in about a month and a half but i would like to get my medical card now before i turn 18 because i have the money at the moment. I’ve searched about if I could obtain one still being under 18 and not having a life threatening condition and have gotten different answers but id really like to know.	Y	0	0	0	0	0	0	0	0	0	0	0	0	1	0	0	0
241	How do I become a Massachusetts medical marijuana patient	2014	Hi i have a physican recomendation from a liceseced physican in colorado, i grew up in mass but now live and am a resident of colorado. Does my physican recomendation from colorado protect me in massachusetts unti they have there system up an running?	Y	0	0	0	0	0	0	0	0	0	0	0	0	1	0	0	0
241	How do I become a Massachusetts medical marijuana patient	2014	Hi, currently I am a medical marijuana patient in the state of California, will this be considered if I already have a perscription for a year in my current state. Also I have cronic anxiety and would much rather something more holistic to cure my symptoms, migraines ect… will I be considered , also I will not have insurance, what are the effects of not having insurance to get a documented ailmen…	Y	0	0	0	0	0	0	0	0	0	0	0	0	1	0	0	0
241	How do I become a Massachusetts medical marijuana patient	2014	As I understand the law : One must get their card from a doctor who would issue u a Card. The office doctors note allows u to purchase until ur Card arrives… Many doctors on line.. Many many ailments will qualify u. From cancers to DJD to ADHD. But MUST have records of ur diagnosis !!!	Y	0	0	0	0	0	0	0	0	0	0	0	0	1	0	0	0
244	Information on ADHD	2014	Dr. David Bearman is one of the most clinically knowledgable physicians in the U.S. in the field of medicinal marijuana. He has spent 40 years working in substance and drug abuse treatment and prevention programs. Dr. Bearman was a pioneer in the free and community clinic movement. His career includes public health, administrative medicine, provision of primary care, pain management and cannabino…	Y	0	0	0	0	0	0	0	0	0	0	0	0	1	0	0	0
168	For Men with ADHD Who Aren't Convinced it Matters | ADHD and Marriage	2012	Agree with Editor's comments. Medical pot does have several well-documented beneficial effects such as stimulating hunger in chemotherapy and AIDS patients and reducing eye pressure for sufferers of glaucoma. However, as many users of medical pot will tell you, the side effect of being STONED all the time loses its charm pretty darn quick. And more importantly, there is no scientific evidence sho…	y	0	0	0	1	0	0	0	0	0	0	0	0	1	0	0	0
196	Marijuana For ADD	2010	Hi I have been reading allot of new studies on the use of marijuana to treat AD Anyone with more experience with medical weed?	y	0	0	0	0	0	0	0	0	0	0	0	0	1	0	0	0
31	College Student with ADHD and other "addictions"	2014	Hey everyone, I'm a 19 year old college student attending a college campus that is one of the few state schools that actually allow tobacco use on campus. I have ADHD, been taking vyvanse since my freshman year in high school and now as a freshman at college I am at 60 MG. I also developed a habit of smoking tobacco this last semester here. I noticed that I only really "need" to smoke a cigarette…	y	0	0	0	0	0	0	0	0	0	0	0	0	1	1	0	0
251	Aspergers Syndrome and Marijuana	2010	Hey, my name is Paul. I'm 21 years old and I have Aspergers Syndrome. Growing up, my Mom put me on lots of different medications that usually didn't work. The intent of the medicine was to help me focus in school, but at the same time, they would make me really depressed and heighten my anxiety. However, after I got into college, I found that the one drug that DOES actually help Aspergers is Mari…	y	0	0	0	0	1	0	0	1	0	0	0	0	1	1	0	0
251	Aspergers Syndrome and Marijuana	2010	Hi everyone! I am a mom with a 22 year old son that has Aspergers. I love my son and would not trade him for all the money in the world. However ,he can be pretty stressful and exasperating at times. ( can't we all though?!) He smokes weed on a daily basis. It seems to really do wonders to calm his anxiety. I have read it is very normal to have anxiety when you are autistic. he buys his own weed …	y	0	0	0	0	1	0	0	1	0	0	0	0	1	0	0	0
251	Aspergers Syndrome and Marijuana	2010	vickivicki, i was replying to the OP, who wrote ... Hammerskull666 wrote:And I know how to avoid the law. whilst i do appreciate the medicinal value of cannabis, and it must be remembered that such is much more stringently controlled in terms of quality and side-effects, i think the inappropriate use of this drug is a significant risk factor for mental illness, epecially for young people. there w…	y	0	0	0	0	0	0	0	0	1	0	0	0	1	0	0	0
91	How to kick in my weed habit?	2012	An interesting topic that I wanted to search for but never got around to it. I carried a medical recommendation for 3 years. I renewed it every year. On the application list for treatable conditions chronic pain, and surprisingly ADHD were listed. I had used marijuana for treatment of chronic pain. However there is no real difference between medically obtained marijuana, and marijuana you buy off…	y	0	0	0	0	0	0	0	0	0	0	0	0	1	0	0	0
19	Slurring and mumbling is it ADD or Marijuana?	2011	I couldn't acces everything because of a super annoying google redirect virus, but here are some approved studies: the National Academy of Sciences Analysis of Marijuana Policy the National Commission on Marihuana and Drug Abuse (theShafer Report) the Canadian Government's Commission of Inquiry (Le Dain Report) the British Advisory Committee on Drug Dependency (Wooton Report) the La Guardia Repor…	y	0	0	0	0	0	0	0	0	0	0	0	0	1	0	0	0
12	Marijuana Use	2012	Why quit pot? The smoking won't let you pass the drug test to be able to get on stimulants, so... Solution: 1. Obtain a prescription for legal marijuana. 2. Take whatever drug test they ask of you and the pot will be OK. 3. Get the prescription for stimulants. Problem solved. With a little determination, you'll be medicated with legal pot and legal amphetamines in no time!	y	0	0	0	0	0	0	0	0	0	0	0	0	1	0	0	0
188	Low dose for motivation and adhd?	2009	Pot seems to work as a psychological cover for many conditions, its less harmful thanalcohol 4 sure. Just a note that Prof Lester Grinspoon advocates using cannabutter for under 18 year olds formerly scripted Risperidal as its a safer alternative.(Antipsychotic) If it works, it works. But SWIM would stick to the medicinal once in a while understoned dose or you may find yourself pleasantly couchl…	y	0	0	0	0	0	0	0	0	0	0	0	0	1	0	0	0
144	Drug Stigmas and Bad Doctors	2011	I don't use weed anymore myself, but had a medical card at one time. It truly is a substance with enormous medical benefit and it is fun. I gave it up because I used it primarily for fun and that just got old. But it is amazing how many common ailments can be relieved by a good doobie. Ooh, get this I did see some old doc once (and only once) who didn't like Adderall, didn't know what Vyvanse was…	y	0	0	0	0	0	0	0	0	0	0	0	0	1	0	0	0
201	Prescribed Marijuana for ADD/ADHD	2014	You're out of luck unless you move to Colorado or England changes their laws. I don't know of any state that routinely prescribes MMJ for ADD but there is some flexibility. Some MMJ states have a caveat that allows physicians to prescribe for other debilitating illnesses at their discretion. But unless you are a resident of a MMJ state, you don't have a chance.	y	0	0	0	0	0	0	0	0	0	0	0	0	1	0	0	0
235	ADD / ADHD Users... I'm literally begging for your help	2007	wow man, i feel your pain, never been their and never want to but i get the basics of it medical MJ is expensive, but if you get a recomendation it almost always comes with the ability to legal grow X amounts of plants, that is when it is not expensive and if you grow outdoors virtualy free i have ADD and a very minor anxiety, i just worry more than average about everything, i would recomend an i…	y	0	0	0	0	0	0	0	0	0	0	0	0	1	0	0	0
120	Dexedrine struggles, dosage, rebound...	2008	Thanks for the warning, but I feel it does not apply to cannabis. Many people have used cannabis, both with and without doctor supervision, for ADHD among other ailments. Cannabis is a medicine. Of course, recreational use or abuse of cannabis is a whole other topic, of course, but is still health-related.	y	0	0	0	0	0	0	0	0	0	0	0	0	1	0	0	0
213	A.D.H.D + Cannabis	2013	I'm bipolar (rapid cycling type II ...). I was initially diagnosed as ADD as a lot of the symptoms are similar during my hypomanic phases (which are frequent ... actually my preferred way to be if I can maintain it without drifting into being too manic ... but I digress ...). I was diagnosed as an adult and have tried some ADD drugs but they didn't seem "right" ... I always felt "off" and not mys…	Y	0	0	1	0	0	0	0	1	0	0	0	0	0	1	0	0
185	Marijuana for Attention Deficit Disorder?	2006	Being an adult with ADD and regular mj smoker Swim was looking for information about how pot could worsen ADD symtoms and he found this: http://www.foxnews.com/story/0,2933,117541,00.html That is fu*ing weird but if you think about it, it doesn't sound so crazy. Swim notices that when he attends class stoned he feels tired and don't want to work but he is more focused and less nervous and hyperac…	y	1	0	0	0	1	0	0	0	0	0	0	0	0	0	0	1
185	Marijuana for Attention Deficit Disorder?	2007	Swim is another one here with ADHD. He uses pot for this, and it helps quell racing thoughts, hyperactivity, and rage, while considerably extending attention span. In regards to smoking while driving, swim came across this article. (he was actually making sure it wasn't already posted when he found this thread.) http://bbsnews.net/article.php/20071001105829361 PLEASE REFER TO RAW DATA FOR CODING,…	y	1	0	0	0	1	0	0	0	0	0	1	0	0	1	0	0
188	Low dose for motivation and adhd?	2009	SWIM has indeed heard of MMJ being used for ADHD especially this one as it would help calm the person in question down, and he would recommend it in small doses so they can keep a clear mind. SWIM would say he agrees with people in that with small amounts he can focus better, doesn't get very spacy and can just enjoy doing one thing instead of checking everything all the time. SWIM has been smoki…	y	1	0	0	0	1	0	0	0	0	0	0	0	0	0	0	0
251	Aspergers Syndrome and Marijuana	2010	Asperger background: Undiagnosed officially but after 40 years of soul searching feel quite empathic that I have AS. I currently smoke a small amount of weed every morning before going to work and it really helps increase my ability to focus and concentrate as well as overcome some of my social interaction issues. However the key here is small amount. I have a single hit device and I only take on…	y	0	0	1	0	0	0	0	0	0	0	0	0	0	0	0	1
192	Is smoking weed good for depression/ADHD/etc?	2014	Weed generally improves focus, and can help with spatial and creative thinking a great deal, but the loss of inhibition is a problem when doing tedious work. You can easily visualize how one function might map into a space for instance, and notice relationships you would have never looked at before, but you get really sloppy about your work. I dont have either, but I have heard conflicting report…	Y	0	0	1	0	0	0	0	0	0	0	0	0	0	0	0	1
213	A.D.H.D + Cannabis	2013	Holy shit! I say that because I have ADD myself and I've always wanted to ask these same exact questions, and you worded everything perfectly. I have also read articles, and have heard patients say they smoke marijuana because they have ADHD/ADD but I've always been skeptical because like you've said my cognitive abilities get too cloudy after I smoke (which can also be due to the amount I consum…	Y	0	0	1	0	0	0	0	0	0	0	0	0	0	0	0	0
235	ADD / ADHD Users... I'm literally begging for your help	2008	I wouldn't say that, I know it helps me... But if I take more than one hit off some decent stuff I end up smoking just to get high instead of to be focused. Problem is, the positive effects wear off after about a half hour at most, and then another hit might take me too high to focus, so it's really difficult to find that golden dose. I'm still working on it. How are the updates for you, Shibby?	y	0	0	1	0	0	0	0	0	0	0	0	0	0	0	0	0
235	ADD / ADHD Users... I'm literally begging for your help	2008	IN RESPONSE TO: I wouldn't say that, I know it helps me... But if I take more than one hit off some decent stuff I end up smoking just to get high instead of to be focused. Problem is, the positive effects wear off after about a half hour at most, and then another hit might take me too high to focus, so it's really difficult to find that golden dose. I'm still working on it. How are the updates f…	y	0	0	1	0	0	0	0	0	0	0	0	0	0	0	0	0
188	Low dose for motivation and adhd?	2009	Swim remembers seeing a video on youtube from a doctor who was talking about the issue. The video was called "Medical marijuana for ADD and its good for kids!" Swim think's it's still there. Swim has adhd, he's been using cannabis for just over a year now quite regulary. The biggest issue for swim is that he doesn't seem to be able to control his cannabis use at all. When swim starts smoking he u…	y	1	0	0	0	0	0	0	0	0	0	0	0	0	1	0	0
213	A.D.H.D + Cannabis	2013	Hi there, just joined the forum cause I found this post on google. Thought it important to share my experience with Marijuana as I was diagnosed with ADHD as a child. My life has definitely been hard. I did take concerta when I was younger, but I stopped when I was in grade 6 (11 years old). High school was difficult, didn't make many friends. I didn't really understand why, as I hadn't really un…	Y	1	0	0	0	1	0	0	0	0	0	0	0	0	1	0	0
251	Aspergers Syndrome and Marijuana	2010	i was a pothead for years, and i have to admit that i still feel a strong advocacy for the drug. i don't smoke it anymore, however, as i've been completely sober for two years. i believe it helped me quite a bit with anxiety - and i was never one of those couch potato potsmokers. it made me motivated and creative. i really focused on whatever i was interested in. at that time, it was philosophy a…	y	1	0	0	0	0	0	1	0	0	0	0	0	0	0	0	1
188	Low dose for motivation and adhd?	2009	SWIM is an artist and uses small amounts of weed and / or most recently spice types daily. It keeps SWIM's in the zone, motivated and focused on his work. If SWIM uses massive amounts SWIM gets a little silly and has a tendency to overwork his artwork or get off on some weird artistic tangent (crazy rabbit shit). ADHD is modern term and SWIM was never diagnosed with that disorder, but has two out…	y	1	0	0	0	0	0	0	0	0	0	0	0	0	1	0	0
17	Ritalin and marijuana (I almost died)	2011	The first time I ever smoked pot I was in Junior High and had taken a Concerta 54 (not mine) a couple hours earlier. I was horribly, horribly paranoid the entire time with mild visual hallucinations. Since then pot has never caused me any trouble. I imagine the combo might be fine for some who are completely adjusted to both but if you are inexperienced with either you are asking for trouble. In …	y	1	0	0	0	0	1	0	0	1	0	0	0	0	1	0	0
185	Marijuana for Attention Deficit Disorder?	2006	Pot is a Hallucinogen. Pot (and LSD, and Shrooms, and RCs, ...) affect different people differently. And, in fact, each one will affect the SAME person differently, at different times. I can take LSD on 10 different trips to the Beach. One time, is warm and fuzzy; one is ego-shattering; one is ... (well, you get the picture). I know several people with ADD (some of them I have met at Cannabis Buy…	y	1	0	0	0	0	0	0	0	0	0	1	0	0	1	0	0
244	Info on Attention Deficit / Hyperactivity Disorder (ADHD) and Medical Cannabis	2014	Study: Teens Turn to Marijuana in Lieu of Prescription Drugs - April 28, 2009 | Some teenagers are smoking marijuana for its medical benefits and not to get high, using the drug to self-medicate for conditions like depression, sleep problems, anxiety, stress, pain, and problems with concentration, HealthDay News reported April 23. Researchers who interviewed 63 adolescents who were regular users …	Y	1	0	0	0	0	0	0	1	0	0	1	0	0	0	0	0
192	Is smoking weed good for depression/ADHD/etc?	2014	More recent research, mostly focusing on subjects in Holland has been a bit more upbeat on Marijuana outcomes. Not sure about where the lit is on mood disorders, but there have been some research showing that cannabis and related chemicals reduces neural degeneration, which may delay the onset of dementia. There seems to be little evidence that it causes cognitive impairment. A big drawback is th…	Y	1	0	0	0	0	0	0	0	1	0	0	0	0	0	0	0
244	Info on Attention Deficit / Hyperactivity Disorder (ADHD) and Medical Cannabis	2014	Cannabis 'Scrips to Calm Kids? By Kelley Beaucar Vlahos FoxNews.com Tuesday, April 20, 2004 WASHINGTON - As a California pediatrician and 49-year-old mother of two teenage daughters, Claudia Jensen says pot might prove to be the preferred medical treatment for attention deficit disorder - even in adolescents. "Why would anyone want to give their child an expensive pill . with unacceptable side ef…	Y	1	0	0	0	1	0	0	0	0	0	1	0	0	0	0	0
192	Is smoking weed good for depression/ADHD/etc?	2014	I find that you focus pretty well if you have a buzz (rather than being totally high, eg 7 or above). Gets your creative juices flowing and lets you zone in. Do other things which relax you (breath deeply and try to regulate it, drink some water) and you should be good to go. Very. I have suffered both and weed does wonders. How exactly did it work for you? I have trouble concentrating for more t…	Y	1	0	0	0	1	0	0	0	0	0	0	0	0	0	0	0
14	Marijuana Addiction - Beat it!	2011	(Originally Posted by freakofthewest I stopped and started again until I got my add meds. Cause I didn't feel any more productive high or not high until I had some adderall in me. Before I was always a mess high or not. Just one week in to meds its quite clear that I'm much more together sober.) Response to embedded qute: Im still waiting on meds but I also don't feel more or less production on o…	Y	1	0	0	1	0	0	0	0	0	0	0	0	0	0	0	0
244	Info on Attention Deficit / Hyperactivity Disorder (ADHD) and Medical Cannabis	2014	ADD / ADHD What is ADD / ADHD? | Individuals with ADHD essentially have problems with self-regulation and self-motivation, predominantly due to problems with distractibility, procrastination, organization, and prioritization. It is a chronic condition, beginning in early childhood and persisting throughout a person’s lifetime. It is estimated that up to 70% of children with ADHD will continue to …	Y	1	0	0	0	0	0	0	0	0	0	0	0	0	0	0	0
196	Marijuana For ADD	2011	Never mind, I know you don't have a script. I just researched it. No state in the country currently prescribes marijuana for ADD or ADHD. And the reason is, it doesn't do anything for it. There are a couple strains that improve concentration, but that wouldn't treat TRUE ADHD or ADD. To the guy that asked the question, either take your ADD meds or don't take anything. But right now there is no sc…	y	1	0	0	1	0	0	0	0	0	0	0	0	0	0	0	0
17	Ritalin and marijuana (I almost died)	2011	(Response to: "That explains why I went straight to hell when I only took 2 puffs") http://www.showmethefacts.org/medica...acts/add-adhd Sorry I cannot disagree with this more and nor could several friends with ADHD who it helps immensely to concentrate. Your personal 'hell' really has little to do with ADD/ADHD in this case, you probably just freaked out orhad some 'laced' stuff...	y	1	0	0	0	0	0	0	0	0	0	0	0	0	0	0	0
185	Marijuana for Attention Deficit Disorder?	2007	SWIM has a medical cannabis reccomendation partially for his ADD. He thinks it helps him focus and relieves the anxiety. Makes his train of thought flow easier, with multiple thoughts still, yet focused with them. BTW cannabis is a stimulant, depressant, hallucinogenic, and anti-psychotic. SWIM feels thats what makes it the perfect plant. The balance in life. Cannabis works for all his psychiatri…	y	1	0	0	0	1	0	0	1	0	0	1	0	0	0	0	0
235	ADD / ADHD Users... I'm literally begging for your help	2007	Hey Shib, It sounds to me like your having Grandma siezures, Kinda like mini strokes from your body getting off the Lexapro ? I KNOW MY DOC HAS ME EATING 8Mg. OF XANAX A DAY ! And if I'm late on my dose time by an hour or so I will hit the floor out cold & flop around like a fish out of water for about 10 mins. My youngest son is at the ripe old age of 21 and he smokes the shit out of some good P…	y	1	0	0	0	0	0	0	0	0	0	0	0	0	0	0	0
221	Pot & Add/Adhd	2011	I prefer a strong Sativa or Stativa Hybrid. I find they help me focus.	y	1	0	0	0	0	0	0	0	0	0	0	0	0	0	0	0
179	Medical Marijuana and ADHD " Attention-deficit hyperactivity diso	2010	Hey, i guess this reply is a few months behind but if you're still interested here's my say. I am a uni student 18-21 who "suffers" from ADD (i mean, technically its all called ADHD now, but i'm not hyperactive). When it comes to uni work, theres no way cannabis would help me. in my opinion cannabis+learning (ie academia) doesnt work. Instead i take ritalin which aids me in that department. Howev…	y	0	0	1	0	1	0	0	0	0	0	0	1	0	0	0	1
32	What do you think.... (medical marijuana) -ADD Forums -Attention Deficit Hyperactivitity	2010	To keep this brief, marijuana is the single greatest aid to those with ADHD. And just as CalmTheChaos pointed out, its also the single worst thing for those with ADHD. I can attest to both facts But here's the bottom line: it comes down to what you are smoking. If you get a great indica, your looking at clocking mileage on the recliner. But if you get yourself too strong of a sativa your looking …	Y	0	0	1	0	0	0	1	0	1	0	0	0	0	0	0	1
12	Marijuana Use	2012	I smoked it every day for years until august last year. It wasn't that hard but I still miss it, didn't realise how much it was helping my physical restlessness, cant sit still for 2 seconds now but it made my inattention and motivation worse sometimes. I think I'll never abuse it like I used to because I realise I was going overboard and was affecting my life negatively. If you can stay off it f…	y	0	0	1	0	0	0	0	0	0	0	0	0	0	0	1	0
168	For Men with ADHD Who Aren't Convinced it Matters | ADHD and Marriage	2010	There is a note from Melissa Orlov at the end of this post providing Dr. Hallowell's opposing viewpoint to this poster's opinion. What the reader recommends is not in the best interests of someone with ADHD. I am a 29 year old male with ADD who is currently working working toward a PhD and living with my non-ADD fiance. I've been taking Adderall since 2005. I was single when I got my first Master…	y	1	0	0	0	1	0	0	0	0	0	0	0	0	1	0	0
213	A.D.H.D + Cannabis	2013	My husband, myself, and my daughter have ADHD. My husband has never been treated for it. I took Ritalin when I was a kid. Back in the early 70's, they called it being "hyperactive." I have not treated it as an adult except with cannabis. My friends have said that cannabis makes me "normal" because it calms me down. My daughter did take some of the ADHD drugs, but they all had horrid side effects.…	Y	1	0	0	0	0	0	0	0	0	0	0	0	0	0	0	0
32	What do you think.... (medical marijuana) -ADD Forums -Attention Deficit Hyperactivitity	2010	Speaking from first-hand experience, I can tell you that it definitely helps at the end of the day by: making it easier to get to sleep at night, restoring your appetite, removing the frustration and irritability that many people experience while coming down from stimulant meds That said, I can also tell you from first-hand experience that MJ is the single worst substance for someone trying to ma…	Y	0	0	1	0	0	0	1	0	1	0	0	0	0	1	0	0
12	Marijuana Use	2012	I believe I can shed some light on this issue. So as medical science advances in the study of ADHD, they've started to notice that ADHDers have something in common: Low dopamine levels. A brainscan of someone with ADHD versus that of a boring, normal person shows a huge difference in how much dopamine each brain is working with. Bipolars and some Mood Disorders show similar evidence. Dopamine is …	y	0	0	1	0	0	0	0	0	0	0	1	0	0	0	0	1
213	A.D.H.D + Cannabis	2013	Hey there guys, just wanted to pass along some information. Let me go into my history… I have ADHD, had it since I was a child; however, I couldn’t diagnose it due to $$. This all changed when I got into college a couple of years ago… The financial aid department along with my school psychologist was able to fund my neuropsychological test (~$1300). This test put my mind at ease because it did tw…	Y	0	0	1	0	0	0	0	0	0	0	0	0	0	0	0	0
235	ADD / ADHD Users... I'm literally begging for your help	2008	I have ADHD which I take Methylphenidate and Dextroamphetamine for. When I wasn't using these, I used cannabis, I used it mainly for depression, but I realised how much I liked it later on was due to the fact it got rid of a lot of my symptomology under the influence. I don't suggest it though for this sort of long term permanent treatment for the simple reason if you really had ADHD it will make…	y	0	0	1	0	1	0	0	1	0	0	0	0	0	0	0	0
18	Marijuana Reality Check	2004	Hi to All on the Boards, I would like to respond to the post regarding using marijuana to treat ADHD. I was just diagnosed 5 months ago (I'm 29) with ADHD and I was a long time user of pot (10 years - pretty much daily the whole time). When I started on Strattera my doctor told me I was forbidden to smoke pot anymore and here's the reason why.... Strattera, as well as most other ADHD meds targets…	y	0	0	1	0	0	0	0	0	0	0	0	1	0	0	0	0
221	Pot & Add/Adhd	2011	It really depends on the strain and the cure. Some strains help calm me down and help me focus, while others make me moreagitated and less attentive. Just research medicinal strains, and you'll eventually find one that works for you.	y	0	0	1	0	0	0	0	0	0	0	0	0	0	0	0	0
235	ADD / ADHD Users... I'm literally begging for your help	2007	You got that backwards. Indicas are relaxing/soporific/stoned. Sativas are stimulating/energizing/high. People with anxiety problems should avoid sativas and sativa-dominant hybrids because they are more likely to trigger panic attacks. While marijuana might be good for your ADD/ADHD, it probably won't be good for your anxiety disorder. People who never have panic attacks while sober sometimes ha…	y	1	0	0	0	0	0	1	0	1	0	0	0	0	1	0	0
244	Info on Attention Deficit / Hyperactivity Disorder (ADHD) and Medical Cannabis	2014	MARIJUANA Effective for ADD/ADHD? A woman doctor in Ventura County believes it is. Of course there's intense opposition to her findings. Ever since Reefer Madness, the world has viewed marijuana as a dangerous drug. Nothing could be further from the truth. I'm so glad I received an email from a friend in California this morning about her daughter who has always been thought of as having ADHD (att…	Y	1	0	0	0	0	0	0	0	0	0	0	0	0	1	0	0
199	Best Strain For Adhd	2013	I do have a problem sleeping as well, i just dont want to have to rely on a medicine made chemically. Before i started there i needed no medicine, cannabis helped all aspects. But now i just feel like i have to choose between living happily and healthy, or keeping a job. Note. I live in a state thats not medicinal. I am thinking about moving from all my friends and family to a state where i can h…	y	1	0	0	0	0	0	0	0	0	0	1	0	0	1	0	0
192	Is smoking weed good for depression/ADHD/etc?	2014	Very. I have suffered both and weed does wonders.	Y	1	0	0	0	0	0	0	1	0	0	0	0	0	0	0	0
244	Information on ADHD	2014	Marijuana for Attention Deficit Hyperactivity Disorder? by Bruce Mirken, MPP | Could marijuana be helpful for attention deficit hyperactivity disorder (ADHD)? The possibility is raised by a newly published case report in Cannabinoids, the journal of the International Association for Cannabis as Medicine. Doctors from the Heidelberg University Medical Center in Heidelberg, Germany, report on an ad…	Y	1	0	0	0	0	0	0	1	0	0	0	0	0	0	0	0
244	Info on Attention Deficit / Hyperactivity Disorder (ADHD) and Medical Cannabis	2014	After giving Jeffrey marijuana, the results were immediate. "Within a half hour," Debbie says, "I looked over at Jeffrey, and he just had this smile about him, this glow, and he said, 'Mommy, I feel happy.' And that’s the first time that he’s ever said that." "Jeff has been diagnosed with attention deficit hyperactivity disorder, which is ADHD; oppositional defiant disorder; conduct disorder; int…	Y	1	0	0	0	0	0	0	1	0	0	0	0	0	0	0	0
244	NEWs Section	2014	California Cannabis Research Medical Group (CCRMG) | (ORG, Articles) O'Shaughnessy's - Spring 2006 - Journal of the California Cannabis Research Medical Group ... ADHD and Cannabis: A Clinician Ponders Mechanism of Action, By David Bearman, MD. “One often intractable problem for which cannabis provides relief is post-traumatic stress disorder (ADHD). I have more than 100 patients with ADHD. Among…	Y	1	0	0	0	0	0	0	1	0	0	0	0	0	0	0	0
244	Information on ADHD	2014	Attention Deficit / Hyperactivity Disorder (ADHD) and Cannabinoïds - A Patients Information Web Site | This site is dedicated to scientific information on the experienced benefits of Cannabinoids for the treatment of Attention Deficit Hyperactivity Disorder. It includes the treatment of typical chronic symptoms expressed in many ADHD adults ; impulsivity, anxiety, lack of attention, depression te…	Y	1	0	0	0	0	0	0	0	0	0	0	0	0	0	0	0
244	Info on Attention Deficit / Hyperactivity Disorder (ADHD) and Medical Cannabis	2014	Keep up with discussion in the "The CafeMom Newcomers Club" group through your e-mail, or join in the conversation yourself! Join CafeMom Today (It's free and easy!) Already a member? Forums / Let's Talk! Join the Conversation!! Medical Cannabis and ADD / ADHD "The actual state of the art suggests that the endocannabinoid system (ECS), the human one, with its own endocannabinoids, is closely invo…	Y	1	0	0	0	0	0	0	0	0	0	0	0	0	0	0	0
244	Info on Attention Deficit / Hyperactivity Disorder (ADHD) and Medical Cannabis	2014	Medical marijuana (cannabis) - common us... ... re medical marijuana (Cannabis) as medicine, laws for medicinal marijuana, patient ... Cannabinoids treat Attention Deficit / Hyperactivity Disorder (ADHD) ... visit - http://www.letfreedomgrow.com/index_se_cmu.htm	Y	1	0	0	0	0	0	0	0	0	0	0	0	0	0	0	0
196	Marijuana For ADD	2011	yes it does help i am quitting adderall and swiching to a j a day adderall has way to meny side effects and the highgrade just seems to do the right trick:)	y	1	0	0	0	0	0	0	0	0	0	0	0	0	0	0	0
235	ADD / ADHD Users... I'm literally begging for your help	2008	People who use cannabis for pure mental disorders, usually bipolar, aspergers (and other disorders associated with autism), ADD.... They find their dose on their own. When they think that they need it, they take a hit. After a few months, their doses should stabilize, just like how cigarette smokers "settle" at a pack a day for many people. Some people need to take a hit or two every hour, some p…	y	1	0	0	0	0	0	0	1	0	0	0	0	0	0	0	0
235	ADD / ADHD Users... I'm literally begging for your help	2008	Hey guys, This is my first post.. I have been diagnosed with ADHD since I was in kindergarten. Now I seem to have learned to convert that hyperactivity component into being a never tired workaholic. Now that im in college I have enjoyed marijuana recreationally and was always interested in the medical applications of it. I was most interested in the destressing component because I mainly used it …	y	1	0	0	0	1	0	0	0	0	0	1	0	0	0	0	0
235	ADD / ADHD Users... I'm literally begging for your help	2008	Ok,so for supply amount I measured how many tablespoons would fit into a cup multiplied that by 4 and divided by 3 to get how many days it would take for me to use up my supply. Assuming none of the milk was lost which im almost certain some was evaporated or the water in the milk was anyway lowing the amount of total cups. I got 21 days for that number. Also I have noticed that although for this…	y	1	0	0	0	0	0	0	0	0	0	0	0	0	0	0	0
201	Prescribed Marijuana for ADD/ADHD	2014	Hi, I recently started looking through this forum and had noticed a lot of people with ADD or ADHD had said it is possible to be prescribed Marijuana. I personally have ADD and I currently take Medication for it. The medication helps, but so does Marijuana; if I go a day without my medication I act the same as if I haven't had weed (http://find.grasscity.com/search?w=weed) in a while... Depending…	y	1	0	0	0	0	0	0	0	0	0	0	0	0	0	0	0
185	Marijuana for Attention Deficit Disorder?	2006	Originally Posted by Zamu69 Are you sure pot meets sufficient criteria to be catalogued as a hallucinogen??? I don't think it is. The problem about mj is that is hard to classify. Is it a CNS depressant? Is it hallucinogen? anti-depressant? dopaminergic? Response to embedded text: Marijuana IS a hallucinogen, there is no question about it. As far as ADD... It didn't help SWIM's while he was high,…	y	1	0	0	1	0	0	0	0	0	0	0	0	0	0	0	0
188	Low dose for motivation and adhd?	2009	SWIM has ADHD and has been taking everything from ritalin, adderall, vivance, concerta, you name it SWIM has taken it with a prescription. SWIM recently descovered that weed helps him concentrate on one thing at a time very well, instead of previously being scater-brained. but if SWIY decides to do this, i suggest using a bong taking one or two hits and then doing homework for an hour or so till …	y	1	0	0	0	0	0	0	0	0	0	0	0	0	0	0	0
221	Pot & Add/Adhd	2011	I'm ADD and a few other things. I find it critical to my continued good health in fact I take nothing else. I've found that I'm very strain sensitive. Some relive some exacerbate. I love racy strains but I need to be in the right head space as I'm anxiety prone. NL5xHaze and Silver Haze where two cuts I had years ago that I loved, but with much respect could only enjoy under certain circumstances…	y	1	0	0	0	0	0	0	0	0	0	0	0	0	0	0	0
199	Best Strain For Adhd	2013	rsxboosted, on 20 May 2013 - 5:43 PM, said: This may be the wrong place to put this if so let me know. Im just curious, what is the best strain to treat ADHD/ bi polar? In response to embedded quote: This is the right place. My experience is that the fish oil (http://find.grasscity.com/search?w=oil) I take has hepled my ADHD more than the cannabis does. The two go well together. You might try add…	y	1	0	0	0	0	0	0	0	0	0	0	0	0	0	0	0
18	Marijuana Reality Check	2006	Started off in the Strattera forum, and wandering over here. Interesting topic. Smoked MJ a few times a week for 7 years or so. At one point (surprise - I don't remember when), I was unhappy with myself for the de-motivation it caused. Made myself choose between being productive, or quitting, and productivity won. This actually worked well for quite a while. Picked up a profesisonal IT career, an…	y	0	1	0	0	1	0	0	0	0	0	0	1	0	0	0	1
12	Marijuana Use	2012	Figured I'd say right off the bat that I'm a daily smoker of pot but nothing else. I was diagnosed with ADHD in high school but didn't stay on the medication (Vyvanse) because I was also put on Lamictal and the combined feeling of being focused and lessened anxiety and depression sort of made me an ***. Now, as a junior in college, psychiatrists and therapists are made available to me for no cost…	y	0	1	0	0	0	1	0	0	0	0	0	0	0	0	1	0
19	Slurring and mumbling is it ADD or Marijuana?	2011	Marijuana killed my short term memory. To this day, I keep on forgetting what to say in a conversation and sound dumb in front of people. I used to eat/smoke it for 2 years straight starting in 2008 (legally in California) and I wish I never touched it. I also quit from all the paranoia/anxiety...Lol I still feel it though.	y	0	1	0	0	0	1	0	0	0	0	0	0	0	0	1	0
19	Slurring and mumbling is it ADD or Marijuana?	2011	I have noticed now that i slur and mumble very much, i was trying to meditate for a while to be more mindful but the meditation WAS NOT FOR ME i would get this prickly itching feeling so much and i would not realize that my mind is wandering, i am more mindful about what i do. Is this because i am shy and i want to be quiet when i talk, or is it the ADD, or is it that i am slower and do not pay a…	y	0	1	0	0	0	1	0	0	0	0	0	0	0	0	1	0
91	How to kick in my weed habit?	2012	Originally Posted by Lucid Euphoria I was diagnossed with adhd at the age of 10 and i have been self medicating with weed since the age of 13. My weed smoking did not turn into a habit until the age of 15. At this point i was stoned 24/7 i was smoking between 4-5 grams of solid cannabis resin ("also know as Rocky, Solid, Gak, Hash") maybe with two or three days break per month. By the time i turn…	y	0	1	0	0	0	0	0	0	0	0	0	0	0	0	1	0
19	Slurring and mumbling is it ADD or Marijuana?	2011	Yea i had lots of money from birthdays and stuff.. i did not sell though... i was to afraid to, if that is if what you are wondering where i got my money from. So yea i quit, i am very thankful for that. I always thought that because i smoked so much weed that my brain got use to that state of mind then i learned in that mind frame and got so use to it, so i lost my ability to think in my "normal…	y	0	1	0	0	0	0	0	0	0	0	0	0	0	0	1	0
12	Marijuana Use	2012	I hate marijuana. It makes me slower than normal, paranoid and self conscious. And no, its not because I haven't done it enough times. I've been trying pot occasionally since I was 13. I've done it with my best friends in their bedrooms. I've done it at a sporting events. I've done it on the street, in parks, with strangers, friends, acquaintances, with my ex girlfriend, etc. I've tried it in var…	y	0	1	0	0	0	1	0	0	0	0	0	0	0	0	0	0
82	Generation Adderall 2014 -ADD Forums -Attention Deficit Hyperactivity Disorder Support and Information	2014	I usually feel calmer and less paranoid when on Adderall (probably because it calms down my racing mind in general), have you thought maybe Adderall isn't the drug for you? It should be calming you down and helping you to relax, and treats people who have issues with that (mainly stemming from mental activity... as in, your mind cannot relax). Smoking weed is bad for people with ADHD. They alread…	Y	0	1	0	0	0	1	0	0	0	0	0	0	0	0	0	0
8	I Need Urgent Help - Marijuana Use and Tests for ADHD?	2013	There are other factors that determine whether the level of THC will register in a test. The last time you smoked, your size and weight, fat content, these can all be factors. I know here in the states, they only look for what the test has been assigned for. I use to smoke years ago and I would go for blood work every six months and they never said a word about the marijuana.Recreational drugs ca…	Y	0	1	0	0	0	0	0	0	0	0	0	0	0	0	0	0
192	Is smoking weed good for depression/ADHD/etc?	2014	Redditors trolling the thread. Weed inhibits cognitive function. Do you really want to use it when your brain is your livelihood? Weed inhibits cognitive function. Do you really want to use it when your brain is your livelihood?	Y	0	1	0	0	0	0	0	0	0	0	0	0	0	0	0	0
192	Is smoking weed good for depression/ADHD/etc?	2014	http://www.pnas.org/content/early/2012/08/22/1206820109	Y	0	1	0	0	0	0	0	0	0	0	0	0	0	0	0	0
17	Ritalin and marijuana (I almost died)	2010	I'm surprised that no one has mentioned the science yet. Over the last decade or so, there have been amazing studies of how Marijuana works in the brain (largely thanks to the Netherlands where the legal status of pot has made it easier to study just what it does rather than just rely on hysteria from both the pro and negative sides of the issue). It turns out (surprise!) that there is a heavy ge…	y	0	1	0	0	0	1	0	0	1	0	0	0	0	0	0	0
17	Ritalin and marijuana (I almost died)	2010	Before I started using a great deal of drugs heavily(I'm now clean) the first pill I ever did was a concerta 36mg and I also smoked. About an hour later I started walking up a hill and I couldn't see straight, I kept forgetting things, I was blinking rapidly, I was swaying back and forth. It was a horrible experience. It felt like my heart was going to bust out of my chest. Also, in regards to al…	y	0	1	0	0	0	0	0	0	0	0	0	0	0	0	0	0
17	Ritalin and marijuana (I almost died)	2008	I don't know about dying on Ritalin and pot, but Drs. Hallowell and Ratey state that marijuana is the worst drug for folks with ADD.	y	0	1	0	0	0	0	0	0	0	0	0	0	0	0	0	0
17	Ritalin and marijuana (I almost died)	2011	(Response to: "I don't know about dying on Ritalin and pot, but Drs. Hallowell and Ratey state that marajuana is the worst drug for folks with ADD.") That explains why I went straight to hell when I only took 2 puffs	y	0	1	0	0	0	0	0	0	0	0	0	0	0	0	0	0
18	Marijuana Reality Check	2006	Interesting forum topic!! I haven't read this anywhere, so it isn't anything scientifically studied that I am aware of! But I have my own theory why marijuana seems to help with ADD. Personally, my biggest problem I deal with emotionally having ADD is Worry! Worry Worry Worry!!! You know the searching out of hot topics that causes so much anxiety and depression, right? I use to have terrible stom…	y	0	1	0	0	1	0	0	1	0	0	0	0	0	0	0	0
188	Low dose for motivation and adhd?	2009	Originally Posted by riaahacker SWIM the other day used a very small amount of mj not expecting to feel much but what he did feel was quite pleasantly stimulating even motivating. Swim's been diagnosed with adhd and is supposed to be taking amphetamine but doesn't like the way it feels. The low amount of mj increased my focus and upped my motivation to do things. He has read that THC has an effec…	y	0	1	0	0	0	0	0	0	0	0	0	1	0	0	0	0
188	Low dose for motivation and adhd?	2009	Originally Posted by ksurfboy222 i suggest using abong taking one or two hits and then doing homework for an hour or so till it wears off, then ripping the bong a couple times, and repeat. Response to embedded text: It is well documented that you learn lot less when you are using THC. People who wants to remember what they have just learned should really stay off THC. And second, I doubt that the…	y	0	1	0	0	0	0	0	0	0	0	0	1	0	0	0	0
221	Pot & Add/Adhd	2011	Every strain I have ever tried- from uplifting sativas to knock you on your ass indicas- has made my ADD much, much, much worse. Same for everyone I know who has it.	y	0	1	0	0	0	0	0	0	0	0	0	0	0	0	0	0
241	How do I become a Massachusetts medical marijuana patient	2014	I’m an Army veteran diagnosed with PTSD and depression. I am able to leave home, function as a member of society, not freak out and hurt people, and sleep because I lie to my VA psychiatrist about being medication compliant and buy marijuana illegally on the street. Is PTSD a qualifying reason to get a script?	Y	0	0	0	0	0	0	0	1	0	0	0	0	0	1	0	0
241	How do I become a Massachusetts medical marijuana patient	2013	hey i am 18 and for over a year now i have been a crohns disease patient though they say i have had it since middle school. its hard to sleep at night im always in chronic pain and meds dont always work, do you think i qualify? i was gonna ask my doctor on my next visit and my mom said its cool if i smoke at home as long as i get a medical card. not gonna lie like most teenagers ive tried it befo…	Y	0	0	0	0	0	0	0	0	0	0	0	0	0	1	0	0
241	How do I become a Massachusetts medical marijuana patient	2013	I’m a 30 year old with sleep apnea. I have an oral appliance but I still wake up drowsy with severe headaches. If I take just a hit or two before bed I seem to sleep much better. Do I qualify?	Y	0	0	0	0	0	0	0	0	0	0	0	0	0	1	0	0
17	Ritalin and marijuana (I almost died)	2008	the first time I tried to give up pot I seeked help from a CT psychologist - i'll always remember one of his statements...."the worst that can happen if you OD from pot is that you will fall asleep!" his treatment never worked and I eventually got the self power to go cold turkey but he really had some interesting things to say about the stuff!	y	0	0	0	0	0	0	0	0	0	0	0	0	0	1	0	0
14	Marijuana Addiction - Beat it!	2011	Hey all, I just thought I'd share some actual good addiction news. After smoking marijuana on a daily basis for the last two years, I have been clean for two months and finally out of the miserable withdrawl period. I started smoking on a semi-regular basis for stress and anxiety, then on a daily basis when I started stimulant medication for ADHD. It started out pretty great but after a while, I …	Y	0	0	0	0	0	0	1	0	1	0	0	0	0	0	0	1
188	Low dose for motivation and adhd?	2009	Well, SWIM doesn't know much about ADHD, but SWIM's female friend is dealing with PTSD from an abusive relationship. (Speaking of which, anySWIYs here know a good way to anonymously end someone?) ANYWHO... She uses a very small amount, and tries not to more than once a day, though she has to worry a lot about addiction, and it's really helped her to be around males without freaking out so SWIM sa…	y	0	0	0	0	0	1	0	0	0	1	0	0	0	1	0	0
251	Aspergers Syndrome and Marijuana	2010	TNSe wrote:Good for you. Your post comes off as a troll however. In response to embedded quote: I am no troll. In all honesty, I was just hoping I could meet some other people with Aspergers who also smoke weed. Fakename wrote:PUT THE JOINT DOWN, im not liking this pot talk son. I already been through the weed phase, ended up making me a criminal to the eyes of the law and got me some time in pri…	y	0	0	0	0	0	1	0	0	0	0	0	0	0	0	0	1
192	Is smoking weed good for depression/ADHD/etc?	2014	It depends. I can work on a math issue/theory/structural paper very easily when stoned, but my coding work is lousy. Def helps with depression. Is smoking weed good for ADHD? Seriously?	Y	0	0	0	0	0	0	0	1	0	0	0	0	0	0	0	1
213	A.D.H.D + Cannabis	2013	Wow, some of the stories here are very similar to mine. My wife reckons I am an undiagnosed sufferer. I have never been diagnosed with adhd or such. But, I was quite a gifted child that suffered from extreme anxiety, self esteem & emotional issues from an abusive childhood. I dont remember which came 1st the anxiety or the abuse, so I just bundle them together. Cannabis, does so much for me on so…	Y	0	0	0	0	0	0	0	0	0	0	0	0	0	0	0	1
32	What do you think.... (medical marijuana) -ADD Forums -Attention Deficit Hyperactivitity	2010	i think its great, just not for ADD!	Y	0	0	0	0	0	0	0	0	0	0	0	0	0	1	0	0
213	A.D.H.D + Cannabis	2013	I can completely relate to this, and hell, I had a hard time making myself read the entire post Diet is a huge part of what is wrong with most of us, from an early start, not to mention the fact that humans simply were not meant to live the way we do today, so much to take in all the time, we are over stimulated, and over exposed to multitudes of toxins. I feel the "institutions" that we measure …	Y	0	0	0	0	0	0	0	0	0	0	0	0	0	1	0	0
213	A.D.H.D + Cannabis	2013	I have attention issues in relation to my depression/anxiety. Once I hit a slump, it is a long, hard climb back to functional. Once I become fixated on either feeling sad, worried or both, nothing else gets done. Not even a shower or a meal. I can go days without eating...thankfully I have a wonderful wife to make sure that does not happen. Herb has helped me pull things together in ways I was ne…	Y	0	0	0	0	0	0	0	0	0	0	0	0	0	1	0	0
106	does people have a sexual problems with adhd?	2009	The major problem with me is smoking marijuana too much when i go out with my best buddies.Then i do very cheap things that i can't tell you here..i wanna overcome it and i m trying.	Y	0	0	0	0	0	0	0	0	0	0	0	0	0	0	1	0
235	ADD / ADHD Users... I'm literally begging for your help	2011	IN RESPONSE TO: I'm currently at the tail end of one of the worst anxiety attacks I've ever had. They seem to be more frequent over the past couple months. I'm ADHD and take Concerta. I've personally never liked the idea of taking a drug like it, but while it was working, I had other things to focus on. I had gotten bad anxiety attacks several months ago, and the "solution" from my anything-but-h…	y	0	0	0	0	1	0	0	1	0	0	0	0	0	0	1	0
235	ADD / ADHD Users... I'm literally begging for your help	2008	bump Hi, I was recently diagnosed with Chronic Tic Disorder (altho I've had it for years). I recently decided to try marijuana, and got what I think is sativa strain, and it made my tic at least 10 times worse. My heart was racing, I was anxious as hell like I needed to go do something NOW, but I couldn't focus on anything cuz my tic was going absolutely crazy. It was awful. Just to be sure, I tr…	y	0	0	0	0	0	0	1	0	0	1	0	0	0	0	1	0
12	Marijuana Use	2012	I did the cold turkey thing myself at 26 after 8 years of everyday smoking. I was stationed overseas and would buy a pound every month on payday. 30-40 joints a day sometimes , it was not normal to be normal. Plus I went through the heavy narcotics for a few years. Then when I was ready to pull the trigger and end my life in one of them mood swings I get a call out of the blue from am old friend.…	y	0	0	0	0	0	1	0	0	1	0	0	0	0	0	1	0
17	Ritalin and marijuana (I almost died)	2011	(Response to: "I'm surprised that no one has mentioned the science yet. Over the last decade or so, there have been amazing studies of how Marijuana works in the brain (largely thanks to the Netherlands where the legal status of pot has made it easier to study just what it does rather than just rely on hysteria from both the pro and negative sides of the issue). It turns out (surprise!) that ther…	y	0	0	0	0	0	0	0	0	1	0	0	0	0	0	1	0
38	Bipolar and ADHD -- any personal experiences? Would LOVE to hear!	2013	Life lessons learned: Do not follow signs. (EX: Advertising on a van isn't meant personally for you only.) Do not listen to people in a psychiatric ward (Take what people say as a granule of salt) Do not give out contact information. (Do not nickname yourself either, they'll think you have another mental illness...) Sleep more than 7 hours a night. Eat 3 times a day, even if not hungry. Constantl…	Y	0	0	0	0	0	0	0	0	0	0	0	0	0	0	1	0
168	For Men with ADHD Who Aren't Convinced it Matters | ADHD and Marriage	2010	According to Dr. Ned Hallowell, quite a number of people use marijuana as a form of self-medication for just the reason you describe - that they feel it calms their minds. However, as he says "I spend a good deal of time working with my patients to get them to stop using marijuana to self medicate. Not only is is illegal in most places, which creates its own issues, but there are better options. …	y	0	0	0	0	0	0	0	0	0	0	0	0	0	0	1	0
91	How to kick in my weed habit?	2011	I was diagnossed with adhd at the age of 10 and i have been self medicating with weed since the age of 13. My weed smoking did not turn into a habit until the age of 15. At this point i was stoned 24/7 i was smoking between 4-5 grams of solid cannabis resin ("also know as Rocky, Solid, Gak, Hash") maybe with two or three days break per month. By the time i turned 16 my tollarance was allready sky…	y	0	0	0	0	0	0	0	0	0	0	0	0	0	0	1	0
38	Bipolar and ADHD -- any personal experiences? Would LOVE to hear!	2013	Was always self medicating to help with symptoms of Bipolar I and ADHD. Used ephedrine, caffeine, and nicotine for ADHD. Alcohol and marijuana for Bipolar I. Was undiagnosed until went into psychosis NOS triggered by sleep deprivation, stress of final exams, cipralex, wellbutrin and lack of eating in my opinion. Was taken to the hospital on my 21st birthday, after thinking 2012 was the year the a…	Y	0	0	0	0	0	0	0	0	0	1	0	0	0	0	0	0
192	Is smoking weed good for depression/ADHD/etc?	2014	The psychoactive molecule in marijuana, THC, is a dopamine agonist and pain-killer. This means that it helps you feel pleasure, ergo, less depressed. But it's still an open question in the medical lit about whether use leads to mood disorders. So there's potential self-selection. Problem is all the evidence is based on s**tty observational studies.	Y	0	0	0	0	0	0	0	0	0	1	0	0	0	0	0	0
241	How do I become a Massachusetts medical marijuana patient	2014	I have chronic depression, PTSD ,IBS, fibromyalgia, severe sleep problems, anxiety, something that maybe qualified for a medical marjuana card,in Ma. I have severe pain levels from Fibro Dailey. Never goes below a 6-7 pain level and spikes at least 1-2 times a wk. to a pain level of 10 Plus. Thanks for any info	Y	0	0	0	0	0	0	0	1	0	0	0	0	0	0	0	0
244	Treatment, CANNABIS Therapeutics	2014	Marijuana: 1276 user reviews - DailyStrength | (INF) Medically, cannabis is most often used as an appetite stimulant and pain reliever for certain ... Myasthenia Gravis, Narcolepsy, Obsessive Compulsive Diso. ... I use medical marijuana o... Marijuana (also known as Cannabis) Medically, cannabis is most often used as an appetite stimulant and pain reliever for certain illnesses such as cancer, AI…	Y	0	0	0	0	0	0	0	1	0	0	0	0	0	0	0	0
244	Treatment, CANNABIS Therapeutics	2014	Treatment Success Rates ... Top 5 Communities; Condition, Members, Success - Chronic Pain, 684, 86%; Depression, 55 96%; Bipolar Disorder, 44, 95%; Anxiety, 32 94%; Fibromyalgia, 26, 100%; Overall, 90% (1106 Members) - find Marijuana helpful Visit - http://www.dailystrength.org/treatments/Marijuana - for more.	Y	0	0	0	0	0	0	0	1	0	0	0	0	0	0	0	0
241	How do I become a Massachusetts medical marijuana patient	2013	I was wondering if severe migraines, sleep apnea, deppression, also fractured tale bone. would work for a card marijuana helps with the pain and relaxes me from migraines. Admin: Absolutely, visit your doctor or go to a specialist listed here http://massmedcard.com/listings/category/evaluations-prescriptions/	Y	0	0	0	0	0	0	0	0	0	0	0	0	0	0	0	0
241	How do I become a Massachusetts medical marijuana patient	2013	Hello I’m 23 and just recently was diagnosed with glaucoma, i’m taking eye drops now but they do nothing for my headaches. I don’t like taking any medication besides marijuana and natural remedies, do you believe I’m a likely candidate for a MMJ Card? I see places charging a lot so I don’t want to waste my money.	Y	0	0	0	0	0	0	0	0	0	0	0	0	0	0	0	0
241	How do I become a Massachusetts medical marijuana patient	2013	I have alot of health issues and am so glad that this is coming…I have crohn’s and fibro, joint issues, disgenerist(sp) back and many others. I have used marijana for years with great results. With the crohn’s my days can be so bad, end up not moving much because of the nausa. With the pot all I have to do is two puffs and I have more doctors, I have about three, to get the card. Thanks for the i…	Y	0	0	0	0	0	0	0	0	0	0	0	0	0	0	0	0
241	How do I become a Massachusetts medical marijuana patient	2013	hey ladies and gentlemen my names Jake. I was wondering if i would be able to get my card. Ok so when I was younger i was playing basketball and landed on my back. It was never correctly replaced and i have severe pain (like then i hit my knee and it just feels like its going to give out all the time with 7/10 pain. Im currently 15 years old i dont know if theres a age limit but i have smoked onc…	Y	0	0	0	0	0	0	0	0	0	0	0	0	0	0	0	0
241	How do I become a Massachusetts medical marijuana patient	2014	First, I feel the need to comment on the “do I qualify” questions. I believe the answer to many is “No, you do not.” I have discussed this subject at length with my day ailments that are easily treatable with conventional medicine. It is intended to help cancer patients, people with (severe) digestive disorders, people with chronic pain (not like I had a headache for a few days), degenerative dis…	Y	0	0	0	0	0	0	0	0	0	0	0	0	0	0	0	0
244	Treatment, CANNABIS Therapeutics	2014	Medical Marijuana Benefits, Helps These Conditions | You might be surprised to find that it wasn’t just ancient peoples who used the drug; marijuana remained in the United States pharmacopoeia until 1941. Up until that time, cannabis was freely available in shops and, in the UK, Queen Victoria, that most conservative of royals, used cannabis to alleviate her menstrual cramps. ... are predominantl…	Y	0	0	0	0	0	0	0	0	0	0	0	0	0	0	0	0
244	Treatment, CANNABIS Therapeutics	2014	Complete List of Conditions Treatable With Marijuana | Check out the articles below to learn about how medical marijuana can be useful in treating specific medical conditions. We'll help you find the best ways to ingest medical marijuana to treat your condition, what strains will be most beneficial and we'll even help you connect with other folks with the same condition. Visit - medicalmarijuana.…	Y	0	0	0	0	0	0	0	0	0	0	0	0	0	0	0	0
244	Treatment, CANNABIS Therapeutics	2014	RxMarihuana.com: Index of Medical Conditions | (INF) Marijuana: The Forbidden Medicine. Index of Medical Conditions Addressed We will soon ... MUSCLE SPASM MYASTHENIA GRAVIS MYOFASCIAL PAIN SYNDROME N NARCOLEPSY ... and more. Visit - http://rxmarijuana.com/medical_conditions.htm - for more.	Y	0	0	0	0	0	0	0	0	0	0	0	0	0	0	0	0
244	Treatment, CANNABIS Therapeutics	2014	Tetrahydrocannabinol - Wikipedia, the free encyclopedia | (INF) Tetrahydrocannabinol (tet-ra-hy-dro-ka-nab-i-nol; THC), also known as delta-9-tetrahydrocannabinol (Delta9-THC), Delta1-THC (using an older chemical nomenclature), or dronabinol, is the main psychoactive substance found in the cannabis plant. ... Two studies indicate that THC also has an anticholinesterase action which may implicate …	Y	0	0	0	0	0	0	0	0	0	0	0	0	0	0	0	0
82	Generation Adderall 2014 -ADD Forums -Attention Deficit Hyperactivity Disorder Support and Information	2014	Hey Everybody, I am new to the Forum and just wanted to voice a couple things today about Adderall. I suffer from Intense ADHD and Intense depression, I take one 20mg Adderall xr a day and that is it. Lately my body has been reacting differently to the adderall, I tend to get very Paranoid throughout the day. Very Paranoid I keep thinking people are following me and keep creating really crazy sce…	Y	0	0	0	0	0	0	1	0	0	0	0	0	0	0	0	0
190	SWIM failed a doctor's drug test; can he get his ADHD meds from another doctor?	2010	(Originally Posted by Zainal it's reasons for being illegal are political and stupid and I'm not going to go into it. My only beef with the doctor is that the person is not on a drug....drugs are as far as i know man made, cannabis is a plant anything the good lord put on this planet shouldn't be allowed by any government anywhere to restricted and if your an atheist then you probably agree with …	Y	0	0	0	0	0	1	0	0	0	0	0	0	0	0	0	0
115	ADHD, Meth. Need FREE HELP	2008	yup. re: risk of motor problems Meth can even destroy the main dopamine manufacturing site in the brain (called the 'substantia nigra'), which can lead to a movement disorder that looks like/mimics Parkinson's Disease. Dopamine greatly affects motor cortex function (movement). http://www.bnl.gov/bnlweb/pubaf/pr/2001/bnlpr030101.htm In fact, one of my 3rd year psychology lab [neuroscience] courses…	Y	0	0	0	0	0	1	0	0	0	0	0	0	0	0	0	0
82	Generation Adderall 2014 -ADD Forums -Attention Deficit Hyperactivity Disorder Support and Information	2014	Stop smoking weed? I think that is the simplest answer to your solution.	Y	0	0	0	0	0	1	0	0	0	0	0	0	0	0	0	0
82	Generation Adderall 2014 -ADD Forums -Attention Deficit Hyperactivity Disorder Support and Information	2014	eed can make you paranoid and combined with stimulants it can be worse.	Y	0	0	0	0	0	1	0	0	0	0	0	0	0	0	0	0
82	Generation Adderall 2014 -ADD Forums -Attention Deficit Hyperactivity Disorder Support and Information	2014	I am new as well! Otherwise on topic, Ifeel the Adderall, whether IR or XR, causes paranoia for myself as well. The stimulant properties makes my senses super hyperactive; the slightest movement, even beyond my peripherals catches my attention, and the more it happens the more I start to suspect a presence around me. Noises are more acute. This is nothing like marijuana induced paranoia. More lik…	Y	0	0	0	0	0	1	0	0	0	0	0	0	0	0	0	0
82	Generation Adderall 2014 -ADD Forums -Attention Deficit Hyperactivity Disorder Support and Information	2014	Hey, Marijuana, in addition to a stimulant, can drive your paranoia through the roof depending on your personality. Also, since you have used dextromethorphan heavily in the recent past, you may have some things going on with NMDA receptor upregulation and subsequent sensitization to some of the more rare psychotomimetic potential that dopaminergic drugs tend to have. That's not to say that you'r…	Y	0	0	0	0	0	1	0	0	0	0	0	0	0	0	0	0
82	Generation Adderall 2014 -ADD Forums -Attention Deficit Hyperactivity Disorder Support and Information	2014	I love the ironic "social commentary" here. This thread is about: Generation Adderall 2014 You just want to to voice a couple things today about Adderall. You have this terrible paranoia and you want to know if there is ANYTHING you can do about it other than another drug like Clonapin. Dude, you smoke weed!! Seriously??!!	Y	0	0	0	0	0	1	0	0	0	0	0	0	0	0	0	0
14	Marijuana Addiction - Beat it!	2011	yea. its addictive. i smoked it everyday for half my life. so did my wife, we're high school sweethearts, and still are hahahaha Im going on 26 shes going on 25. we both go *****y when we quit. its a crutch and its addictive. i'm not lettling anyone tell me otherwise because 12 years of expirience is good enough for you too be your own therapist for that. not saying it should be illeagle. its a p…	Y	0	0	0	0	0	0	0	0	0	0	0	0	0	0	0	0
14	Marijuana Addiction - Beat it!	2011	(Originally Posted by siglerja Hey all, I just thought I'd share some actual good addiction news. After smoking marijuana on a daily basis for the last two years, I have been clean for two months and finally out of the miserable withdrawl period. I started smoking on a semi-regular basis for stress and anxiety, then on a daily basis when I started stimulant medication for ADHD. It started out pre…	Y	0	0	0	0	0	0	0	0	0	0	0	0	0	0	0	0
14	Marijuana Addiction - Beat it!	2011	(Originally Posted by siglerja Hey all, I just thought I'd share some actual good addiction news. After smoking marijuana on a daily basis for the last two years, I have been clean for two months and finally out of the miserable withdrawl period. I started smoking on a semi-regular basis for stress and anxiety, then on a daily basis when I started stimulant medication for ADHD. It started out pre…	Y	0	0	0	0	0	0	0	0	0	0	0	0	0	0	0	0
14	Marijuana Addiction - Beat it!	2011	(Originally Posted by WhatNow If you dont mind me asking, Just what is in it that leads you to believe that pot is addictive ? I too smoked it for many years, the best skunk that the ozark mts of arkansas had to offer, Even years in NA (meth addiction), and all the people i knew that smoked weed, i never have met anyone that had physical withdraws before Not trying to be rude, just courious. But …	Y	0	0	0	0	0	0	0	0	0	0	0	1	0	0	0	0
190	SWIM failed a doctor's drug test; can he get his ADHD meds from another doctor?	2010	"FREAKING HERB" is an illegal freakingdrug! For good or ill, it's against the law to use maijuana recreationaly. If you tell the doctor what you suggest, he'll tell you to get the fuck out and if you don't, he'll call security. Doing what you're suggesting is a guarenteed way NOT to get back on the pills. When you are prescribed highly abusable drugs like amphetamines, it is perfectly reasonable …	Y	0	0	0	0	0	0	0	0	0	0	0	0	0	0	0	0
190	SWIM failed a doctor's drug test; can he get his ADHD meds from another doctor?	2010	That is a tough question. However I think that you must give consent for any information to be transferred to another doctor. My dog has switched doctors many times due to college, jobs, and whatnot and has had to have his records transferred a few times. You can actually select which kind of records should be sent. At least from his experience, you can request that any drug use/abuse history not…	Y	0	0	0	0	0	0	0	0	0	0	0	0	0	0	0	0
190	SWIM failed a doctor's drug test; can he get his ADHD meds from another doctor?	2010	It would be on the records that get sent to the new doctor. The new doctor would want to know why the old one isn't prescribing it anymore. I've never heard of being able to pick and choose what files you want to be transfered and which ones you don't. Not saying you're lying, Fizzle, I've jus never heard of such a thing. It would look very suspicious if you only gave the new doc part of your rec…	Y	0	0	0	0	0	0	0	0	0	0	0	0	0	0	0	0
190	SWIM failed a doctor's drug test; can he get his ADHD meds from another doctor?	2010	Swim knows a purple dragon that has a doctor that knows of his drug past, and has tested positive for substances while taking adhd meds, Its all about your doctor and just convince him that you are trying to quit ect., Hope this help! Not all doctors will just stop giving you your meds because you fail a test exspecailly for thc.	Y	0	0	0	0	0	0	0	0	0	0	0	0	0	0	0	0
190	SWIM failed a doctor's drug test; can he get his ADHD meds from another doctor?	2010	SWIFizzle and SWIMovingPictures are both correct to an extent. One must typically give consent to have records transferred from one doctor to another, or anyone else for that matter. There is a letter of informed consent which one should have signed when meeting a doctor for the first time which outlines which records may be sent and to whom in advance. Sort of giving pre-permission. The reason f…	Y	0	0	0	0	0	0	0	0	0	0	0	0	0	0	0	0
190	SWIM failed a doctor's drug test; can he get his ADHD meds from another doctor?	2010	MovingPictures, my dog has seen a few different kinds of consent forms, some have had the option to check which records can be transferred (e.g. drug use/abuse, x-rays), while others have simply required a signature stating that records be sent. In Oregon (at this one doctors office) you could choose which records, in NC the experience my dog has had has been a mix of the two. That does not mean …	Y	0	0	0	0	0	0	0	0	0	0	0	0	0	0	0	0
190	SWIM failed a doctor's drug test; can he get his ADHD meds from another doctor?	2010	(Originally Posted by Zainal tell you doctor that it's Medicinal Cannibus (please don't use the fake name marijuana). That and it's #@$&%! weed!!!!! i'ts not like you tested positive for Meth......) Response to embedded quote: No, No, No! If the doctor is worth anything, he may ask for proof of prescription. Lying to a physician is not the best way to start a relationship. Besides what would a ha…	Y	0	0	0	0	0	0	0	0	0	0	0	0	0	0	0	0
190	SWIM failed a doctor's drug test; can he get his ADHD meds from another doctor?	2010	could also try finding a more liberal doctor. my friends doctor prescribes him benzo's knowing that he is a pot smoker/opiate user, but he also has been seeing the same doc for 6 years or so. she is a very nice lady, and a little more open than many other doc's, which is also why she books 2.5 months+ in advance, when other psychiatrists are available at the same hospital.	Y	0	0	0	0	0	0	0	0	0	0	0	0	0	0	0	0
190	SWIM failed a doctor's drug test; can he get his ADHD meds from another doctor?	2010	Sometimes it is normal for a doctor to do a drug test to check for several things. Is the patient taking the medication correctly. Is the patient on an effective dose. Has the patient been taking the medication outside the prescribed guidelines. Is the patient taking any other medications which might or might not be contraindicated. Is the patient taking any medications which might have potential…	Y	0	0	0	0	0	0	0	0	0	0	0	0	0	0	0	0
190	SWIM failed a doctor's drug test; can he get his ADHD meds from another doctor?	2010	Well this isn't really related to ritalin for swim but he is on subutex and is randomly tested to make sure that he is taking his medication and thedoc informed him that he is not concerned if he pisses dirty for marijauna. Swim also has a friend that is also on subutex and ritalin and the doc told him the same thing. Moral of this story 'All doctors are not created equal. Swim suggests swiy find…	Y	0	0	0	0	0	0	0	0	0	0	0	0	0	0	0	0
213	A.D.H.D + Cannabis	2013	Zee : How have you been coping when it comes to your attention deficit after quitting meds? Has the symptoms worsen or gotten better over the course of being on meds? Had you experiment using canna for your attention problem? (I second the doubt of the patient in video, but I do admit towards being sorta prejudice xD) Vicki : I sincerely hope everything works out for your family furthermore, I ca…	Y	0	0	0	0	0	0	0	0	0	0	0	0	0	0	0	0
241	How do I become a Massachusetts medical marijuana patient	2013	I have always suffered from minor add but never too bad where I needed treatment but in the last 8 months if had several accidents where i hit my head and got one giant concussion pretty much. I’m at the point where I can not focus, have a poor memory, and can’t perform some daily tasks. The add got a lot worse and might Most likley stay this bad. I’m perscribed amphetamine salts and amantadine. …	Y	0	0	0	0	0	0	0	0	0	0	0	0	0	0	0	0
38	Bipolar and ADHD -- any personal experiences? Would LOVE to hear!	2013	I dont remember a time which I a havn't been attention deficit. Since the age of 3 I've always been a little wacky around other kids. I found school hard and easy at the same time. Sometime it would be the longest grind and others I'd be the peepiest.... and in hindsight.. the most outspokenly enthusiatic kid. That was always me. I could and still do not read. I've read a handful of book in my li…	Y	0	0	0	0	0	0	0	0	0	0	0	0	0	0	0	0
241	How do I become a Massachusetts medical marijuana patient	2013	I have anxiety, ADHD and trouble sleeping occasionally. Do any of those qualify?	Y	0	0	0	0	0	0	0	0	0	0	0	0	0	0	0	0
8	I Need Urgent Help - Marijuana Use and Tests for ADHD?	2013	You'll return low reading ( positive ), they cannot actually tell how much or when but can infer from the level. The question is... You ask about testing for adhd ( there is no "true test" for adhd );-Self medication is a common "symptom".-If you can demonstrate that it is under control, it should STRENGTHEN your diagnosis ( actually it strengthens the diagnosis regardless but having it under con…	Y	0	0	0	0	0	0	0	0	0	0	0	0	0	0	0	0
192	Is smoking weed good for depression/ADHD/etc?	2014	what are your experiences bros	Y	0	0	0	0	0	0	0	0	0	0	0	0	0	0	0	0
192	Is smoking weed good for depression/ADHD/etc?	2014	How exactly did it work for you? I have trouble concentrating for more than half an hour or so. You just smoked it before working, etc.? How exactly did it work for you? I have trouble concentrating for more than half an hour or so. you just smoked it before working, etc.?	Y	0	0	0	0	0	0	0	0	0	0	0	0	0	0	0	0
192	Is smoking weed good for depression/ADHD/etc?	2014	Is smoking weed good for ADHD? Seriously?	Y	0	0	0	0	0	0	0	0	0	0	0	0	0	0	0	0
192	Is smoking weed good for depression/ADHD/etc?	2014	I dont have either, but I have heard conflicting reports from friends. A friend of mine in HS had ADHD and self medicated with about 4 joints a day. A friend of mine in university had ADHD and self medicated with cocaine; weed didnt work for him and cocaine did for some reason (though I have no idea why).	Y	0	0	0	1	0	0	0	0	0	0	0	0	0	0	0	0
192	Is smoking weed good for depression/ADHD/etc?	2014	Just be careful, this is how you start a psychological dependence.	Y	0	0	0	0	0	0	0	0	0	0	0	0	0	0	0	0
192	Is smoking weed good for depression/ADHD/etc?	2014	Which one is better for this, indica or sativa, mixed?	Y	0	0	0	0	0	0	0	0	0	0	0	0	0	0	0	0
192	Is smoking weed good for depression/ADHD/etc?	2014	Both are s**t, use the real thing. Which one is better for this, indica or sativa, mixed?	Y	0	0	0	0	0	0	0	0	0	0	0	0	0	0	0	0
192	Is smoking weed good for depression/ADHD/etc?	2014	No fap is better.	Y	0	0	0	0	0	0	0	0	0	0	0	0	0	0	0	0
192	Is smoking weed good for depression/ADHD/etc?	2014	Sativa fo sho Which one is better for this, indica or sativa, mixed?	Y	0	0	0	0	0	0	0	0	0	0	0	0	0	0	0	0
91	How to kick in my weed habit?	2012	I know this was posted a while ago but I'll give my two cents anyway. I smoked weed for over 10 years nearly everyday from 15 to 25 yrs of age. I was definitely psychologically addicted but physically I always felt better when I took a break. I did love being stoned back then, now I can't handle it though, don't know why. I took a trip to Europe and had no weed for over a month in my later twenti…	y	0	0	0	0	0	1	0	0	0	0	0	1	0	0	0	0
91	How to kick in my weed habit?	2011	I smoked non-stop for about three years starting when I was 18. I finally got caught and was forced into an out-patient rehab as well as drug tests and what-not; luckily, I was able to hire a good lawyer to get it taken off my record. Honestly, for the most part, the forced sobriety worked for me because I was able to get a year long "distance" from it and learned to live life without it. All of …	y	0	0	0	0	0	0	0	0	0	0	0	0	0	0	0	0
12	Marijuana Use	2012	I smoked pot every day (several times a day) for about 5 years some time ago. I decided one day that I was done. Cold turkey. It wasn't the easiest thing I went through, but it certainly wasn't the hardest. You'll notice some positive improvements after the first few days of quitting. It's worth it. Quitting cigarettes was much more difficult!	y	0	0	0	0	0	0	0	0	0	0	0	0	0	0	0	0
91	How to kick in my weed habit?	2011	I was a professional weed smoker for 10 years- morning noon and night. I found meditation help me get some sanity and kick the weed habit.	y	0	0	0	0	0	0	0	0	0	0	0	0	0	0	0	0
235	ADD / ADHD Users... I'm literally begging for your help	2007	I'm currently at the tail end of one of the worst anxiety attacks I've ever had. They seem to be more frequent over the past couple months. I'm ADHD and take Concerta. I've personally never liked the idea of taking a drug like it, but while it was working, I had other things to focus on. I had gotten bad anxiety attacks several months ago, and the "solution" from my anything-but-helpful doctor wa…	y	0	0	0	0	0	0	0	0	0	0	0	0	0	0	0	0
199	Best Strain For Adhd	2013	This may be the wrong place to put this if so let me know. Im just curious, what is the best strain to treat ADHD/ bi polar?	y	0	0	0	0	0	0	0	0	0	0	0	0	0	0	0	0
244	Info on Attention Deficit / Hyperactivity Disorder (ADHD) and Medical Cannabis	2014	Pilot Evaluation of Atomoxetine on Attention Deficit Hyperactivity Disorder (ADHD) Symptoms in Adolescents With Cannabis abusE (PEACE) This study is currently recruiting participants. Verified by Eli Lilly and Company, October 2008 Sponsored by: Eli Lilly and Company Information provided by: Eli Lilly and Company ClinicalTrials.gov Identifier: NCT00687609 Purpose: The purpose of this study is to …	Y	0	0	0	0	0	0	0	0	0	0	0	0	0	0	0	0
17	Ritalin and marijuana (I almost died)	2011	(Response to: "the first time I tried to give up pot I seeked help from a CT psychologist - I'll always remember one of his statements…."the worst that can happen if you OD from pot is that you will fall asleep!" his treatment never worked and I eventually got the self power to go cold turkey but he really had some interesting things to say about the stuff!") Haha that's great! Here's another one…	y	0	0	0	0	0	1	0	0	0	0	0	0	0	0	0	1
17	Ritalin and marijuana (I almost died)	2010	Ritalin will increase your hart rate. Pot will put you to sleep. They are coming for you. They know who you are. I find it helps to use a frying pan and put that on your head. It helps keeps the government from reading your thoughts. Oh my god they are watching. giggle giggle giggle. It's only the pot that is freaking you out man. just be cool and go with the flow BTW Can you move your head to th…	y	0	0	0	0	0	1	0	0	0	0	0	0	0	1	0	0
17	Ritalin and marijuana (I almost died)	2011	all I can say is when feeling paranoia from weed, get something sweet to eat. The sugars will help to calm down. I don't think it's a good idea to smoke pot and use medication, but when needing to calm before sleeping it's no worse than sleeping pills I assume.	y	0	0	0	0	0	1	0	0	0	0	0	0	0	1	0	0
251	Aspergers Syndrome and Marijuana	2010	I was a stoner for one summer until I realized what it was doing to me. I was living in a tiny oil-mining town in Hicksville in the middle of nowhere, and there was nothing better to do so everyone just smoked up, plus I lived with three guys so I was forced to be social (luckily they were nice guys). Looking back, I can't believe I spent so long living in a foggy haze. It helped with the social …	y	0	0	0	0	0	1	0	1	0	0	0	0	0	0	0	1
235	ADD / ADHD Users... I'm literally begging for your help	2007	Wow bro. That sounds like it sucks. I have ADD and Tourette's, and had really bad social anxiety during high school (but not so much any more), so I can kinda relate to this, although I've never had a full blown anxiety attack that felt like a nightmare or like I was gonna die or anything like that. First I'll answer your questions: 1. I'm a seasoned smoker and spend about $150 a month on weed, a…	y	0	0	0	0	1	0	0	0	0	0	0	0	0	1	0	0
19	Slurring and mumbling is it ADD or Marijuana?	2011	Thanks for reply, so it most likely is the weed... damn. I got so paranoid that last month that i was doing it and now the paranoia stuck with me... not as paranoid but still have a little, and the anxiety is the worst.. can not even talk to anyone i do not know because my mind will shut down and i can not think of anything to say, even then if it is a family member i do not talk to often i shut …	y	0	0	0	0	0	1	0	0	1	0	0	0	0	0	1	0
251	Aspergers Syndrome and Marijuana	2010	I was told i have aspergers recently and back when i smoked weed it did help for about the first year or so then i started getting really really paraniod so i stopped and all my weed smoking buddies stopped hanging out with me because they only hung out with me so they had someone to smoke it with.	y	0	0	0	0	1	0	0	1	0	0	0	0	0	0	1	0
17	Ritalin and marijuana (I almost died)	2011	Hi this is my first post on the forum. I personally stay away from cannabis these days. I have been down that route in my teen years and the experiences I had showed me that I could not handle the drug, was it the Ritalin or the alcohol or the combination of all three? Or more the fact that it was just me + the add that sent me to despair and 2weeks in the local institution? All I would say is th…	y	0	0	0	0	0	1	0	0	1	0	0	0	0	0	1	0
19	Slurring and mumbling is it ADD or Marijuana?	2011	I just searched and this is what i came up with (Brain is Damaged Dr. Robert Heath of Tulane Medical School did extensive studies of the effect of marijuana on the brains of monkeys. He was world-renowned for his research on the brain, and he was the head of the departments of psychiatry and neurology at five hospitals in the New Orleans area. A typical experiment performed by Dr. Heath was to al…	y	0	0	0	0	0	0	0	0	0	0	0	0	0	0	1	0
251	Aspergers Syndrome and Marijuana	2010	the little i know about cannabis is it contains both psychotic and anti-psychotic chemicals. depending on the particular stain this my be detrimental or beneficial, respectively, for reducing anxiety. certainly, some people, particularly younger people, are prone to developing paranoia with extensive use. for example, the skunk form of cannabis has been linked to a higher risk of causing psychoti…	y	0	0	0	0	0	0	1	0	0	1	0	0	0	0	0	0
17	Ritalin and marijuana (I almost died)	2012	This is my first post on this forum too. Sorry to rehash an old thread but didn't feel making a new one would be better. I've smoked pot since I was 15 and started to regularly once I hit 19. I'm now 27. I was at home after a stressful day, toked up and I wise fine. A few hours later I toked up again, suddenly a combination of acid reflux, marijuana and ritalin sent me into some kind of panic. I …	y	0	0	0	0	0	0	1	0	1	0	0	0	0	0	0	0
17	Ritalin and marijuana (I almost died)	2007	(Response to: I don't smoke marijuana often at all.. That could be it.. But I was definitely feeling very different and it was not a "weed" high at all..) Yeah, then it was probably weed paranoia enhanced by the effect of the Ritalin on your heartbeat. It wouldn't feel like a regular weed "high", more like what I imagine a panic attack feels like. The Ritalin is a stimulant, so it would make your…	y	0	0	0	0	0	1	0	0	1	0	0	0	0	0	0	0
17	Ritalin and marijuana (I almost died)	2010	this is good to know. I've thought about taking marinol(marijuana pill) a couple times when I thought I needed to calm down with adderall. But I have always gotten the marijuana panic attacks. I get paranoid, feel very uncomfortable in my body, can't breath, think my face looks distorted or something.	y	0	0	0	0	0	1	0	0	1	0	0	0	0	0	0	0
17	Ritalin and marijuana (I almost died)	2010	Ritalin can make you feel "cracked out" sometimes, and if you don't smoke marijuana often, it can make you get paranoid. The combination prolly made you have a panic attack. Or the weed was laced.	y	0	0	0	0	0	1	0	0	1	0	0	0	0	0	0	0
17	Ritalin and marijuana (I almost died)	2010	i've had this happen before, what you had was a panic attack. panic attacks can happen very easily if you mix marijuana and stimulants.btw, if you think THAT was bad, you should have seen my experience. my attack lasted for a full hour and then i had post traumatic stress from it for about 2 or 3 hours afterwards.	y	0	0	0	0	0	1	0	0	1	0	0	0	0	0	0	0
99	ADHD or GAD? Or both?	2010	Your post makes me feel much better -- that I'm not the only person out there with this particular set of symptoms. So thank you for replying. As for alcohol, I've mostly stayed away from it. In general, I make do by staying in my apartment most of the time. I go out to movies and restaurants, but that's about it. No parties, definitely no bars. I did cope with my problems for a while with mariju…	y	0	0	0	0	0	1	0	0	1	0	0	0	0	0	0	0
17	Ritalin and marijuana (I almost died)	2011	I think you had an anxiety attack. Ritalin can induce anxiety. Pot can make you paranoid. The two mixed together for some people will give you an anxiety attack. Especially when you haven't smoked in awhile. The high is too intense and a shock to the brain. I think the immediate high was too intense. I used to be a big pot head. I quit for 6 months and smoked again, and I got an anxiety attack. I…	y	0	0	0	0	0	1	0	0	1	0	0	0	0	0	0	0
17	Ritalin and marijuana (I almost died)	2011	Pot definitely can induce a panic attack. I actually stopped smoking for a long time because of that, but have learned to control my own head while smoking pot. I learned how to cope with anxiety attacks while high. Regardless of how I feel, even if I think I might die (which I've felt before), I always remember that I will feel perfectly fine within an hour or two and that it's only me being par…	y	0	0	0	0	0	1	0	0	1	0	0	0	0	0	0	0
17	Ritalin and marijuana (I almost died)	2011	Oh and I forgot to mention that since I started on stimulants, i barely smoke weed at all now. maybe once a week, where before I used to smoke multiple times per day. I'm staring at a bag right now, thats been in my drawer for about 6 months and its all old and shaky, and actually is starting to stink. Dont get me wrong, there aint nothing wrong with some good chronic, but I've found the combinat…	y	0	0	0	0	0	1	0	0	1	0	0	0	0	0	0	0
251	Aspergers Syndrome and Marijuana	2010	Monkey, we live in Colorado and my son is one of the few minors here with a card allowing him to grow or purchase marijuana.[it issuper simple to obtain if you're an adult] and we have researched thoroughly the potential negative effects effects on my son, and i am fairly sure were it not for marijuana, my son would not be living[he has issues apart from aS, though the marijuana has helped with t…	y	0	0	0	0	0	0	0	0	1	0	0	0	0	0	0	0
251	Aspergers Syndrome and Marijuana	2010	im suffering from asperger and hypersensitive hearing... so last time when i smoked weed i thought that im gonna to die from sounds around me. there where just sounds and me. and sounds seemed like death. like someone is beating me with gavel on my head. it was very very bad trip. since that i don't smoke marihuana	y	0	0	0	0	0	0	0	0	1	0	0	0	0	0	0	0
17	Ritalin and marijuana (I almost died)	2008	Like stimulants, weed increases heart rate and so using the 2 together is a recipe for disaster. I had an incident a few years back with methamphetamine and marijuana. Feeling as though i did "too much" i tried smoking a joint in hopes of calming myself a bit but it had the opposite effect. In no time i was in the emergency room on the verge of cardiac arrest. Needless to say that was the last ti…	y	0	0	0	0	0	1	0	0	0	0	0	0	0	0	0	0
17	Ritalin and marijuana (I almost died)	2011	When I first smoked pot it was a freakin fiasco. I was 11 and smoked probably over a gram to myself with my friends. I got tunnel vision, was freighteningly aware of my heart beat. I could hear it through my head. I got extremely paranoid and it's something my friends still have a laugh about it. Hard times. I was on adderall or ritalin back then probably too. So yeah. I've never tried to mix the…	y	0	0	0	0	0	1	0	0	0	0	0	0	0	0	0	0
17	Ritalin and marijuana (I almost died)	2007	Hi, last night I took ritalin for the 1st time at 9pm and again at 1am. Both doses of 10mg IR taken orally. 7 hours upon taking the last dose… I couldn't sleep… so I smoked a joint (with cigarette in it) and my heart-rate skyrocketed and I felt realllllllllly messed up, thought I was dying, and didn't wanna have a stroke or something.. I would shake uncontrollably, and my highest SYS was 210 and …	y	0	0	0	0	0	0	0	0	0	0	0	0	0	0	0	0
17	Ritalin and marijuana (I almost died)	2008	Cannabis does not increase your heart rate, your negative psychological reaction to it does. Actual cannabis physiological effects include lowered blood pressure (vasodialation), less pain (analgesic), and less inflammation (anti-imflammatory) from the various cannabanoids.	y	0	0	0	0	0	0	0	0	0	0	0	0	0	0	0	0
17	Ritalin and marijuana (I almost died)	2011	marijuana is a vasodilator, it lowers your blood pressure and your heart beats faster to compensate for it. Increased heart rate is one of the most consistant effects of cannabis intoxication. Ritalin is a stimulant and it makes your heart beat faster. Probably not a great idea to combine the two. I can no longer smoke (after doing so for 20 years) because it started making my blood pressure drop…	y	0	0	0	0	0	0	0	0	0	0	0	0	0	0	0	0
19	Slurring and mumbling is it ADD or Marijuana?	2011	yes the monkey research is pretty famous, it turned out that the monkeys suffered from severe carbon monoxide posioning which in turn caused the brain damage. It had nothing to do with the THC. Google: Dr. Heath mono oxide posioning, and you'll have it explained On the cancer aspect, like i said smoking is dangerous the active component in marihuana isn't.	y	0	0	0	0	0	0	0	0	0	0	0	0	0	0	0	0
17	Ritalin and marijuana (I almost died)	2011	As a cannibis crusader I understand the other posters wish to defend the great herb, but from personal experience I can say that stimulants (like those prescribed for add) and marijuana don't mix. The other day I smoked with adderall in my system and I had a dangerous complication. My vision got blurry, then I blacked out several times. It took several hours for me to return to normal. The two me…	y	0	0	0	0	0	0	0	0	0	0	0	0	0	0	0	0
17	Ritalin and marijuana (I almost died)	2013	This actually happened to me to. I started taking a new type of ritilin and on the first night of taking it I smoked weed. I got incredibly faint and couldnt get up with out blacking out. But from then on it never happened to me again. I conclude that my body was probably getting use to the medication and adding weed pushed it over the edge. It probably wont happen again	y	0	0	0	0	0	0	0	0	0	0	0	0	0	0	0	0
31	College Student with ADHD and other "addictions"	2014	I used to smoke while I was medicated as well, it's a habit you should kick. Without stimulants smokes are repugnant to me and I get nothing from them... With my stims they suddenly give you an actual type of high....seems strange. I find this especially true with dexedrine or vyvanse like you're on. I no longer smoke cigarettes...because I was developing chest pains, hated the way I smelt, alway…	y	0	0	0	0	0	0	0	0	0	0	0	0	0	0	0	0
17	Ritalin and marijuana (I almost died)	2007	Yes, this was paranoia, cannabis lowers your blood pressure (and the initial rush can raise your heart rate, but only because of your reaction to it, not anything in the cannabis itself), so it was not responsible for your blood pressure raise, that was you, and a little bit of Ritalin (but Ritalin cannot raise your Systolic Pressure to 230, it only raises a persons blood pressure at barely "clin…	y	0	0	0	0	1	0	0	0	0	0	0	0	0	0	0	0
17	Ritalin and marijuana (I almost died)	2011	I have ADHD and I take concerta 36 milligrams which is a combination of a quick release and extended release tablet about 22% of the methylphenidate is released immediately and the rest is released over the next 10-12 hours. I do experience minor paranoia when smoking marijuana but it's actually less than that when I'm just on the concerta. I don't think you have anything to worry about really....	y	0	0	0	0	1	0	0	0	0	0	0	0	0	0	0	0
17	Ritalin and marijuana (I almost died)	2007	Are you a regular marijuana smoker or do you just smoke occasionally? I'm asking because I think it might just be a case of pot-induced paranoia. The Ritalin probably had already increased your heart rate but you weren't focusing on it until you got stoned. I've seen the same exact thing happen several times to people just from smoking pot, no additional drugs in their system. I remember feeling …	y	0	0	0	0	0	1	0	0	0	0	0	0	0	0	0	0
17	Ritalin and marijuana (I almost died)	2007	Hey Scattershot, thanks for replying man, appreciate it. I don't smoke marijuana often at all.. that could be it.. but I was definately feeling very different and it was not a "weed" high at all.. Anyway I won't be mixing these drugs at all in the future.. I also read if you drink while on ritalin/etc it can cause brain damage or something..? P.S. The ritalin was AWESOME.. I was so talkative/euph…	y	0	0	0	0	0	1	0	0	0	0	0	0	0	0	0	0
17	Ritalin and marijuana (I almost died)	2007	(Response to: It was probably weed paranoia.) I have to agree with this one, although a doctor will definitely not recommend the use of marijuana with Ritalin, I wouldn't think it is lethal. My experience with marijuana when I was taking Ritalin, back in the day, was that it was a waste of money because I didn't notice the marijuana	y	0	0	0	0	0	1	0	0	0	0	0	0	0	0	0	0
17	Ritalin and marijuana (I almost died)	2007	I thought I was going to die on pot alone. (after toking copious ammounts of strong pot from a pipe, I live in the netherlands the pot is extremely high in thc here) It's paranoia	y	0	0	0	0	0	1	0	0	0	0	0	0	0	0	0	0
17	Ritalin and marijuana (I almost died)	2010	lmao this reminds me of that cop who ate weed brownies w/ his wife and then called 911 cuz he thought they were dying!!! paranoia is a very common reaction for first-time users, i experienced it myself the 1st couple of times. cant imagine the ritilan helped at all.	y	0	0	0	0	0	1	0	0	0	0	0	0	0	0	0	0
17	Ritalin and marijuana (I almost died)	2010	(Response to: Reprints entire original post) As others here have suggested, it sounds to me like typical pot paranoia. How did you take those BP and heartbeat measurements? The reason I say this is that you describe "shaking uncontrollably", so it's entirely possible that the BP cuff wasn't in the right place...too loose...etc. WAAY back in the day (mid-1980s), I had one of those Casio "pulse" wa…	y	0	0	0	0	0	1	0	0	0	0	0	0	0	0	0	0
17	Ritalin and marijuana (I almost died)	2010	feeling like you're about to have a heart attack? definitely sounds like pot paranoia, I got that once with beta-blockers and weed and there's nothing at all to suggest any interaction between those two.	y	0	0	0	0	0	1	0	0	0	0	0	0	0	0	0	0
17	Ritalin and marijuana (I almost died)	2010	ive noticed this but i just convinced myself my heart was beating faster because i was worried about it and it went away ( or i stopped caring )	y	0	0	0	0	0	1	0	0	0	0	0	0	0	0	0	0
17	Ritalin and marijuana (I almost died)	2010	duuuuuuudddde freak out, man	y	0	0	0	0	0	1	0	0	0	0	0	0	0	0	0	0
17	Ritalin and marijuana (I almost died)	2011	(Response to: "I think it might be a case of pot-induced paranoia.") My friend goes through this all the time.	y	0	0	0	0	0	1	0	0	0	0	0	0	0	0	0	0
17	Ritalin and marijuana (I almost died)	2013	I almost died (or it felt like it) when I ate a whole pot cookie once. True story. It was ridiculously delicious and I had no idea eating too much of it would feel like that. I had no intention to get high, since I hate that feeling. I was just hungry. And it was there. I was at a friends' house. This happened 7 yrs ago. I had been taking Adderall for the first time and had been on it for a few m…	y	0	0	0	0	0	1	0	0	0	0	0	0	0	0	0	0
91	How to kick in my weed habit?	2011	Wean down on the amount you smoke over time, that will help. And distance yourself from your smoking buddies, and go as far as cutting off contact if you have to. Those 2 are about the best advice I can give from personal experience. Have you tried quitting before? If so, how were the withdrawals? And personally being prescribed Ritalin, even as much as I despise it now, did help me quit. I was t…	y	0	0	0	0	0	0	0	0	0	0	0	0	0	0	0	0
12	Marijuana Use	2012	I think being honest is the best thing to do. Who hasn't smoked pot? (Yes, I know there are people who haven't) The thing is, a lot of people self-medicate, and marijuana is more benign than alcohol or cigarettes. Personally, I find marijuana withdrawal to be quite mild compared to stimulant, antidepressant, opiate, etc. withdrawal. I know that it can be difficult to cope with at first but it goe…	y	0	0	0	0	0	0	0	0	0	0	0	0	0	0	0	0
17	Ritalin and marijuana (I almost died)	2008	I have witnessed someone act very extreme after mixing alcohol with ritalin and weed. This was not a combination that this person normally took. We (his friends) had to call the police on him because he was actually being a danger to himself and to other people.Something in that combination really seemed to push him right over the edge that night. Arg, it makes me very sad just remmembering to be…	y	0	0	0	0	0	0	0	0	0	0	0	0	0	0	0	0
19	Slurring and mumbling is it ADD or Marijuana?	2011	Well good luck with your studies, i'm certain you will do well And about the marijuana thing, don't worry. Many different researchers have come to the conclusion that the active components in weed (THC) are one of the most harmless substances known to man. So the effects you are having are very likely self induced, or you have been unlucky enough to inhale chemical compounds from the weed. (which…	y	0	0	0	0	0	0	0	0	0	0	0	0	0	0	0	0
12	Marijuana Use	2012	I don't know how easy it is to get a Rx for marijuana in his locale, but I don't think that's what he needs. Being honest with your doctor/counselor that you sincerely want to quit they can give you good advice. You're not the first person they've seen in college that needed treatment for something while getting over a pot addiction.	y	0	0	0	0	0	0	0	0	0	0	0	0	0	0	0	0
17	Ritalin and marijuana (I almost died)	2007	Ummm...I'd like to hear from anyone who knows of someone who died from marijuana. Despite all the scare tactic propaganda out there, marijuana is one of the safest "drugs" there is.	y	0	0	0	0	0	0	0	0	0	0	0	0	0	0	0	0
17	Ritalin and marijuana (I almost died)	2007	(Response to: Despite all the scare tactic propaganda out there, marijuana is one of the safest "drugs" there is.) That is very well said.	y	0	0	0	0	0	0	0	0	0	0	0	0	0	0	0	0
17	Ritalin and marijuana (I almost died)	2007	Its an often quoted fact that a "Lethal dose of cannabis would weigh more than the lethal dose of potatoes". i.e. its physically impossible to ingest enough to die from its intoxicity.	y	0	0	0	0	0	0	0	0	0	0	0	0	0	0	0	0
251	Aspergers Syndrome and Marijuana	2010	I don't know enough about your back story here to give you any advice, nor do I really want to know any more than you have already told us. I hope you have gone through a longer period making sure the drugs have the wanted/expected effect on him, and that the drugs don't interact with each other in a negative way. Now that I've said the neutral and widely accepted things, I'll say my personal opi…	y	0	0	0	0	0	0	0	0	0	0	0	0	0	0	0	0
17	Ritalin and marijuana (I almost died)	2011	Combining the two... is idiotic. I'm sorry, but, it must be said. Also, I must note - it seems the posters here who have complained of panic attacks, etc, probably smoked more than they can handle. I know, as, I've been through it. Getting away from "stoner" friends and smoking how much I wanted without peer pressure was probably the best thing - ... However, I haven't done it in a while, and am …	y	0	0	0	0	0	0	0	0	0	0	0	0	0	0	0	0
17	Ritalin and marijuana (I almost died)	2011	(Response to: "Don't smoke dope! There's the lesson learned. Pot is the worst thing for you ADD, so why sabotage your treatment?") Says who? Http://www.showmethefacts.org/medica…acts/add-adhd/	y	0	0	0	0	0	0	0	0	0	0	0	0	0	0	0	0
17	Ritalin and marijuana (I almost died)	2011	(Response to: Reposts entire original post) this same thing happened to me only not with weed. i smoke weed quite often and i have since before i started add meds, so weed is for me just pretty normal. i had this problem when i decided to take adderall xr, i believe it was 30 mgs and some acid a few hours later. i really believed i was dying cause i was on the acid and i came like pretty close to…	y	0	0	0	0	0	0	0	0	0	0	0	0	0	0	0	0
17	Ritalin and marijuana (I almost died)	2011	I have mixed the 2 and 3 w/ no probs, but every one is different,1 bad experience is enough to not try again tho,imho	y	0	0	0	0	0	0	0	0	0	0	0	0	0	0	0	0
19	Slurring and mumbling is it ADD or Marijuana?	2011	Hi, Identityunknown where have you read these studies about Marijuana, i will do a quick Google search.	y	0	0	0	0	0	0	0	0	0	0	0	0	0	0	0	0
17	Ritalin and marijuana (I almost died)	2011	I've never had an issue with ritalin or strattera and marijuana. Strattera seems to greatly subdue the high, to the point it's really not enjoyable. I've actually greatly cut back on drinking and smoking while on strattera. I don't have the 'urge' to, mainly because I don't feel drunk/high like I did before when on it, so I guess the enjoyment aspect has suffered. On Ritalin though, I still had t…	y	0	0	0	0	0	0	0	0	0	0	0	0	0	0	0	0
12	Marijuana Use	2012	I got caught by my mom... So that never happened again. Lol.	y	0	0	0	0	0	0	0	0	0	0	0	0	0	0	0	0
12	Marijuana Use	2012	Originally Posted by cameron90 Who hasn't smoked pot? Response to embedded quote: I know, right? Definitely is/was a self-medication thing for me.	y	0	0	0	0	0	0	0	0	0	0	0	0	0	0	0	0
17	Ritalin and marijuana (I almost died)	2013	I used to smoke daily for years not knowing i had ADD seemed to be my form of self-medicating. Ever since I have stopped and started treatment I have no real desire to smoke. Especially not while meds are in affect at least.	y	0	0	0	0	0	0	0	0	0	0	0	0	0	0	0	0
144	Drug Stigmas and Bad Doctors	2011	Lol that is so true. Same goes with Medical Marijuana. Most doctors thinks it's EVIL and has no use in medicine. It helps keep my anxiety low and calms me. It's because I don't have to visit a doctor everytime I want to buy some at a dispensary. Also I don't have to pay a co-pay or use my health insurance for it. Doctors and pharmaceutical companies are jealous of it. That's why it's still a Cont…	y	0	0	0	0	1	0	0	1	0	0	0	0	0	0	0	0
235	ADD / ADHD Users... I'm literally begging for your help	2008	I'm not a doctor, and I can only speak from experience. Having said that, I would also give the doctor some time to get you on a medication that your comfortable with and your body can tolerate. My psych had to try four different medications before we came up with one that really worked without the damn side effects being so bad I couldn't stand them. I myself can't get by on less than about a gr…	y	0	0	0	0	1	0	0	1	0	0	0	0	0	0	0	0
235	ADD / ADHD Users... I'm literally begging for your help	2008	Good luck, Shibshib. If you should try MMJ, just take one hit and see how it does you. I assume you don't smoke, so you have no tolerance for weed. Just be careful, because as stated before, marijuana can give some people panic attacks.	y	0	0	0	0	0	1	0	0	1	0	0	0	0	0	0	0
235	ADD / ADHD Users... I'm literally begging for your help	2008	how much and how often is a totally individual thing and has to be decided by you. you could do it all day every day. you could do it once a day, be it morning or night. you could switch it up when you feel like it. you could do it just on the weekends. or if you really don't want to get too into it, you could just get a bag and toke some when you're feeling particularly stressed, and then not ev…	y	0	0	0	0	1	0	0	0	0	0	0	0	0	0	0	0
185	Marijuana for Attention Deficit Disorder?	2006	well it cant be as bad as ritalin which is kinda like meth or cocain, its fucking crazy they give childeren these type of stimulant drugs	y	0	0	0	0	0	0	0	0	0	0	1	0	0	0	0	0
18	Marijuana Reality Check	2006	Originally Posted by Rayzor The real question now is precisely what part(s) of hippocampus (unless one or both of the drugs affect other places like the amygdala or the limbic system) is/are functioning very much alike or similar to each other under each drug's influence (separately)? After this, investigating the possible results could yield the answers (and a miracle mental health cure) to thes…	y	0	0	0	0	0	0	0	0	0	0	0	0	0	0	0	0
235	ADD / ADHD Users... I'm literally begging for your help	2008	how much marijuana do you smoke when you smoke? And about how much would you say you spend per month?	y	0	0	0	0	0	0	0	0	0	0	0	0	0	0	0	0
235	ADD / ADHD Users... I'm literally begging for your help	2008	Just to throw this in, I usually just buy about a 1/4 ounce of marijuana, and that will last me close to a month. I usually end up just smoking about .25 grams at night before bed to ease me into a sleep. Does the trick, and my total bill for the month is never higher than 30 dollars..	y	0	0	0	0	0	0	0	0	0	0	0	0	0	0	0	0
235	ADD / ADHD Users... I'm literally begging for your help	2008	Thank you so much, brother! I'll have to try that out... i think i have 3.5 grams i could spare for this. How many "servings" do you get?	y	0	0	0	0	0	0	0	0	0	0	0	0	0	0	0	0
235	ADD / ADHD Users... I'm literally begging for your help	2008	Well not sure on the servings because next time I do this I will modify it.. I think ill add about 2 cups of water to the mix because other wise the milk evaporates and I ended up getting a film on the top which I threw away but I feel like it lowered my yield Also make sure at least in the beginning you stir it with a fork its easier to get the pieces off ( I ground mine up), and stir prolly eve…	y	0	0	0	0	0	0	0	0	0	0	0	0	0	0	0	0
221	Pot & Add/Adhd	2011	GrowDoc has a variety that helps with ADD and ADHD called 'ADHD'. Info. https://www.icmag.com/ic/showthread.php?t=104170 We have slight ADD and his Angel Dust also helped us focus. Hope this helps	y	0	0	0	0	0	0	0	0	0	0	0	0	0	0	0	0
221	Pot & Add/Adhd	2011	I generally find that an uplifting sativa is often more productive than a full on indica. peace	y	0	0	0	0	0	0	0	0	0	0	0	0	0	0	0	0
221	Pot & Add/Adhd	2011	Originally Posted by PondeLftHndSide I'd recommend steering clear of most of the newfangled commercial strains. ... In reponse to embedded quote: Pond thanks for posting all the great info on how the varieties have helped you. Sorry for your health issues. I wonder though how the average Med patient would know that they were getting in the way of genetics? One of what you mention above, a new fan…	y	0	0	0	0	0	0	0	0	0	0	0	0	0	0	0	0
191	Marijuana makes me a better person	2012	Ill try and share something crazy that me and 3 friends experienced. So we got this Acapulco gold, Great right? Wrong! It was either laced or i never smoked real weed before this. So smash cut to me and 3 buddies in the woods by my friends house they lived in cul de sac neighborhood so the woods is on the left of the entrance of the neighborhood. Okay so at the edge of the woods are these two hou…	y	0	0	0	0	0	0	0	0	0	0	0	0	0	0	0	0
191	Marijuana makes me a better person	2012	yes arielle I totally get that; it's understandable how some people's chemistry makes it so that they get completely zoned out and Baked when they smoke but I always get inspired and it makes me work on drawings/paintings for much longer than if I'm just going through it sober, it curbs whatever small amount of add/adhd that I have that would make me fidgety and not focus on things...but yes the …	y	1	0	0	0	1	0	0	0	0	0	0	0	0	0	0	0
185	Marijuana for Attention Deficit Disorder?	2006	SWIM has never been tested for ADD, but he has noticed that when he is high he can focus for longer periods of time and concentrate on the task at hand without his mind wandering off. Through highschool SWIM would smoke a blunt or two before writing big research papers and such, he wrote a 13 page paper in a few hours while high off his ass on a book he hadnt read and got a 98%. Pot was what got …	y	1	0	0	0	0	0	0	0	0	0	0	0	0	1	0	0
168	For Men with ADHD Who Aren't Convinced it Matters | ADHD and Marriage	2010	I just found this site after a tough conversation with my husband over substance abuse and how it makes him feel when he is high. He is NOT diagnosed with ADD but the similarities I read in this article and from other post heightens my suspicion. I also have a girl friend who has been diagnosed and has given me a heads up about what might be going on. So, after our discussion last night and him r…	y	1	0	0	0	1	0	0	0	0	0	0	0	0	1	0	0
120	Dexedrine struggles, dosage, rebound...	2008	I should add that I'm also a cannabis user and have used it on occasion for years when stressed out, to slow down my mind, focus. It's helped me immensely to go inwards, figure things out and remap my mind after depression or anxiety. I've never noticed it to be habit-forming, but it has disrupted my sleep schedule before. And of course it's terrible and worse than tobacco for your lungs. Since b…	y	1	0	0	0	1	0	0	0	0	0	0	0	0	0	1	0
251	Aspergers Syndrome and Marijuana	2010	If it works out for you, then I guess that's fine! But be careful - "self-medication" is a slippery slope… As for myself, weed makes me grumpy, hungry and sleepy, so I don't smoke it. I'm not an overly anxious person, I'm more of a inattentive mellow person with racing, unfocused thoughts. I think if I was to take a drug to try and solve that, cocaine would be my drug of choice. Apparently, in pe…	y	1	0	0	0	0	0	0	0	0	0	0	0	0	0	0	0
235	ADD / ADHD Users... I'm literally begging for your help	2008	I also have ADD and constant anxiety. I've never had a panic attack at the level you describe, but I have had milder ones. I will say this. In regard to the ADD, while you are high--or at least while I am high--you will be able to focus much, much better than you normally would. Everything gets zeroed out and what you're concentrating on becomes the sole object of your mind. It's definitely a coo…	y	1	0	0	0	1	0	0	1	0	0	0	0	0	0	0	0
185	Marijuana for Attention Deficit Disorder?	2006	Swim has ADD and doesn't take medication for it. He has been smoking marijuana every day for several years now, and on a regular basis for a few years past that. He finds it helps him to relax in the evenings and that he concentrates better in the day. He hasn't noticed any of his symptoms getting worse and in fact finds that he can focus a bit better when high, depending on what it is.	y	1	0	0	0	1	0	0	0	0	0	0	0	0	0	0	0
191	Marijuana makes me a better person	2012	arielle said: Why is pure joy so far from our reach? I think FEAR is a huge part of why we don't allow ourselves to live in a state of joy. Marijuana is our tool to bridge the gap by removing or lessening what we have been conditioned to feel. We just. . . think our unfiltered thoughts and feel our unfiltered feelings. To an extent, of course. And I am a firm believer that everything is best in m…	y	1	0	0	0	1	0	0	0	0	0	0	0	0	0	0	0
185	Marijuana for Attention Deficit Disorder?	2006	Originally Posted by Solidly-here Pot is a Hallucinogen.. Response to embedded text: Are you sure pot meets sufficient criteria to be catalogued as a hallucinogen??? I don't think it is. The problem about mj is that is hard to classify. Is it a CNS depressant? Is it hallucinogen? anti-depressant? dopaminergic? There are some studies where they state that pot acts very directly on the dopaminergic…	y	1	0	0	0	1	0	0	0	0	0	0	0	0	0	0	0
18	Marijuana Reality Check	2004	Hi Guys, Thanks for the replies. I was definitely addicted to smoking pot. And it had a stimulating effect on me. My routine was to come home from work, smoke a bit and then clean my house or do whatever chores I needed to do. My doctor said that it still has a calming effect on people with ADHD. The reason I liked it so much was I would come home from work exhausted because my brain was working …	y	1	0	0	0	0	0	0	0	0	0	0	0	0	0	0	0
185	Marijuana for Attention Deficit Disorder?	2006	Originally Posted by hh339 SWIM finds cannabis to be excellent for his AD(H)D, but as RealGanjaMan said it does its job best a while after coming down. Well, you get stoned, so that might explain why its hard to decide whether or not it works during the high, lol. Concerta works better for SWIM though in that aspect, but if cannabis was available for ADHD treatment he would sure go for it, mainly…	y	1	0	0	0	0	0	0	0	0	0	0	0	0	0	0	0
188	Low dose for motivation and adhd?	2009	SWIM agrees cannabis is good at helping you focus on one task, for instance SWIM can never sit through a film unless he's stoned, if he tries to watch a film sober he's flicking back to drugs-forum every five minutes, checking his emailing and watching porn, all whilst the film plays in the back ground. But when SWIM's stoned he can focus on the whole film. SWIM also agrees in low doses you do fe…	y	1	0	0	0	0	0	0	0	0	0	0	0	0	0	0	0
84	ADHD PI and circulation linked?	2012	Question: Does anyone on here suffer from bad circulation (cold hands and cold feet are signs of this) ? I have always had poor circulation (self diagnosed), but I notice I experience better thought processes after both marijuana (a vaso-dialator) and exercise. Additionally, I was talking to a girl I know who also has ADHD PI and she commented that she constantly has cold hands and feet too. Ther…	y	1	0	0	0	0	0	0	0	0	0	0	0	0	0	0	0
191	Marijuana makes me a better person	2012	at ledhead999: Respone to above poster:Isn't it amazing the amount of focus and pure interest one can have in something when they're high? Some of the best artists, musicians, athletes, etc. use bud as a tool to tap into a state of obsession and pure enjoyment with different activities. That's how exercise is for me. It takes a minute to get motivated. . . but once I am at it I am so happy and 'i…	y	1	0	0	0	0	0	0	0	0	0	0	0	0	0	0	0
56	ADD/ADHD and Alcohol Abuse	2014	I have periods in my life when I am a full blown alcoholic, and periods where I don't really drink at all. However, Its either once vice or another for me, If I'm not drinking after school/work I'm smoking cannabis. I find It extremely hard to sit down, relax, and get my mind off work and school in those 1-2 hours I have free when I get home... I figure at least with pot I'm not completely destro…	y	1	0	0	0	0	0	0	1	0	0	0	0	0	1	0	0
179	Medical Marijuana and ADHD " Attention-deficit hyperactivity diso	2010	talking adhd i am on Concerta 54 mg i cant eat hardly.... marijuana helps me relax, eat, my eye pressure is reduced astigmatism in the left eye so its good and pains i get from double joints i own an extreme q and trying to figure out the best way to use it and what temp and such	y	1	0	0	0	1	0	0	0	0	0	0	0	0	0	0	0
196	Marijuana For ADD	2011	Marijuana works for ADHD, i dont know about ADD	y	1	0	0	0	0	0	0	0	0	0	0	0	0	0	0	0
235	ADD / ADHD Users... I'm literally begging for your help	2008	i have adhd and i dont get panic or anxiety attack i just smoke everyday after school and then around night and im good i dont get to hyper and i have total control of how i act	y	1	0	0	0	1	0	0	1	0	0	0	0	0	0	0	0
265	Need a quick answer!!! ADHD appointment and weed	2011	well i have adhd and i smoke ganja and it helps me mellow down and **** didnt you hear about the 8 year old kid geting medical marijuana for adhd in cali?	y	1	0	0	0	0	0	0	0	0	0	0	0	0	0	0	0
185	Marijuana for Attention Deficit Disorder?	2006	swim finds bud to help with Add it seems to do just fine till comeing down. he was also told it helped stay stay calm insted of takn perscipentions	y	0	0	1	0	1	0	0	0	0	0	0	0	0	0	0	0
221	Pot & Add/Adhd	2011	I have been diagnosed with it and Cannabis both helps and makes it more intense. I personally don't consider it a health problem as much as it is a problem for parents and school teachers who want their kids to fit into a certian mold. Cannabis does help me focus after an initial chaos period of confusion. The trick for me is not to worry about it as worry makes things a lot worse.	y	0	0	1	0	0	0	0	0	0	0	0	0	0	0	0	0
199	Best Strain For Adhd	2013	Hmm. Never heard about fish oil.. ill have to try that. Im on adderal now and i dont like the side affects. The dr wants to give me more medicine for the side affects, but i dont want to take more medicine to fix what the other causes, cannabis works great but cant smoke my job randoms me, and the last 2 years my quality of life has seriously went down. I didnt know smoking helped me as much as i…	y	1	0	0	0	1	0	0	0	0	0	0	0	0	1	0	0
188	Low dose for motivation and adhd?	2009	Don't know about ADHD and cannabis (although he knows people who have ADHD and use cannabis regularly, and they seem to cope with it just like any others) but I wouldn't expect cannabis to continue motivating you if used regularly, I'm afraid the stereotype is there for a reason. Effects like that won't last in the long term, unless you're very lucky...	y	1	0	0	0	0	0	0	0	0	0	0	0	0	0	1	0
179	Medical Marijuana and ADHD " Attention-deficit hyperactivity diso	2010	I too have ADHD and feel the benefits from Cannabis, though i wouldnt say it would work for everyone, because not everyone with ADHD experiences it the same, and not everyone reacts to cannabis the same	y	1	0	0	0	0	0	0	0	0	0	0	0	0	0	0	0
235	ADD / ADHD Users... I'm literally begging for your help	2008	I too have ADHD along with depression and ODD(oppositional defiance disorder) I have been on just about every type of pill you can think of for this stuff and I gotta tell you marijuana helps more than any of this pharmeceautical crap. I unfortunately cannot get marijuana as medication so they keep trying to stick me on pills. I take Paxil currently and have found it really doesn't help but fear …	y	1	0	0	0	0	0	0	1	0	0	1	0	0	0	0	0
185	Marijuana for Attention Deficit Disorder?	2006	SWIM finds cannabis to be excellent for his AD(H)D, but as RealGanjaMan said it does its job best a while after coming down. Well, you get stoned, so that might explain why its hard to decide whether or not it works during the high, lol. Concerta works better for SWIM though in that aspect, but if cannabis was available for ADHD treatment he would sure go for it, mainly for the whole experience. …	y	1	0	0	0	0	0	0	0	0	0	0	0	0	0	0	0
235	ADD / ADHD Users... I'm literally begging for your help	2008	You know, When i was youner i used to get those to, and y doctor had me on ridalyin and then adderall, but the only thing that happened was i was a zombie and i lost about 20 pounds(being a kid and losing that much weight, not so good) and i never wanted to eat. So i stopped taking the medicine, and i got the brain zaps to, and i dealt with them, until i was older and i started smoking. Then they…	y	1	0	0	0	0	0	0	0	0	0	0	0	0	0	0	0
18	Marijuana Reality Check	2006	Wow, me too. I was firmly convinced that I would one day be sitting in my wheelchair on the front porch with a doob still pasted to my lip. Then one day I woke up and was out of weed and just never went back to get any more. It had similar effects on me to the ones mentioned, although instead of saying "stimulated" I said I was "inspired" ...but I sure could clean the house and do it normally (on…	y	1	0	0	0	0	0	0	0	0	0	0	0	0	0	0	0
185	Marijuana for Attention Deficit Disorder?	2006	Swim has found Marijuana to be very useful curbing the symptoms of ADD and ADHD. to read about it check out https://www.drugs-forum.com/forum/sho...1&postcount=14	y	1	0	0	0	0	0	0	0	0	0	0	0	0	0	0	0
185	Marijuana for Attention Deficit Disorder?	2006	It has been some privately funded studies on this. Swim googled it the other night and found several good sites. One that caught the eye was by Kort E. Patterson titled Marijuana and ADD. Good read plus several other references.	y	1	0	0	0	0	0	0	0	0	0	0	0	0	0	0	0
235	ADD / ADHD Users... I'm literally begging for your help	2008	IN RESPONSE TO: I use weed for my ADHD, mostly for maths (esp algebra) and it works wonders. I just take 2 hits of my low-end dank when I wake up or one hit mixed 50-50 with mint of my super dank, then one hit every hour/hour and a half or one hit mixed 50-50 with mint of my super dank, depends what I have available. I only use sativa/sativa dominant strains though, indica makes me too sleepy. I …	y	1	0	0	0	0	0	0	0	0	0	1	0	0	0	0	0
53	Trying to remain friends with ADHD ex	2014	Just adding this... I meant to write in my post that my ex isn't exactly medicated but he does smoke non-prescribed marijuana at least once a day because it helps counter the effects of his ADHD. I have done research and found that there is some truth to that.	y	1	0	0	0	0	0	0	0	0	0	0	0	0	0	0	0
120	Dexedrine struggles, dosage, rebound...	2008	Exercise helps believe it or not. Eating healthy and getting enough sleep are also important in my experience. Quiting the weed is a good idea. For most ADD people marijuana only makes things worse. It screws with your memory, focus, motivation, sleep (no REM sleep if you smoke at night) tends to make people anti-social and lots more. I didn't mean to lecture you but I've gone through periods of …	y	0	1	0	0	0	0	0	0	0	0	0	0	0	0	1	0
17	Ritalin and marijuana (I almost died)	2010	I usually only smoke when I'm coming off my ritalin and it helps a lot! Smoking on ritalin kills my focus and drive making my ritalin not near as effective.	y	0	1	0	0	0	0	0	0	0	0	0	0	0	0	1	0
18	Marijuana Reality Check	2004	Everyone is different. He might also need different meds or a different combo of meds. With Effexor, I don't feel the need to drink or smoke. That wasn't true with other meds. I've always loved smoking pot but have given it up mostly in recent years on & off as it's hard to get motivated or concentrate. Then I took up drinking more because at least that wears off quickly & I don't want it during …	y	0	1	0	0	0	0	0	0	0	0	0	0	0	0	1	0
179	Medical Marijuana and ADHD " Attention-deficit hyperactivity diso	2010	I don't really believe in ADHD, and I have been diagnosed with it! Marijuana doesn't really help with my concentration per se, more with my moods. I wouldn't want to study while I was heavily stoned either...	y	0	1	0	0	1	0	0	0	0	0	0	0	0	0	1	0
17	Ritalin and marijuana (I almost died)	2011	(Response to: Reprints entire original post) Don't smoke dope! There's the lesson learned. Pot is the worst thing for you ADD, so why sabotage your treatment?	y	0	1	0	0	0	0	0	0	0	0	0	0	0	0	0	0
93	If Your Friends Ever Say They Have ADHD, Just Show Them This	2014	Originally Posted by MarathonEngineer Ironically there was a crappy post right below it from Time: http://time.com/25370/doctor-adhd-does-not-exist/ Response to embedded quote: I actually read that article recently and I have to say...I don't necessarily disagree. Hear me out. First of all, this paragraph in particular: "Over the course of my career, I have found more than 20 conditions that can …	y	0	1	0	0	0	0	0	0	0	0	0	0	0	0	0	0
18	Marijuana Reality Check	2006	It never helped me pay attention. However, it did help curtail all the excessive worrying I was prone to. In fact, very few of the musician's I jammed with could pay attention or recall much of anything, which is why there was always a rule about not drinking or smoking during at least the first half of the practice sessions in nearly all of the good bands I played in. And the very best bands I p…	y	0	1	0	0	1	0	0	1	0	0	0	0	0	0	0	0
120	Dexedrine struggles, dosage, rebound...	2008	Hi. You asked for others to share their experience. I have the same issue with wanting full-day coverage and finding 2 IRs inadequate. I am trying 15 TID and am getting better coverage. I used to smoke marijuana back in college and loved it as it relaxed me greatly. However, I stopped years ago because I was worried it was making me less sharp the next day. Now that I am officially diagnosed as A…	y	0	1	0	0	1	0	0	0	0	0	0	0	0	0	0	0
120	Dexedrine struggles, dosage, rebound...	2008	Thanks for everyone's responses... Thought I'd give a bit of any update as life has improved substantially in the last few days!! I think I've done it, I found my balance with Dexedrine!!!!! The day after I wrote the first post I did the same regiment and was left with the same crash at the end of the day. Leaving me utterly frustrated and almost ready to give up. The next morning I decided I'd t…	y	0	1	0	0	0	0	0	0	0	0	0	0	0	0	0	0
91	How to kick in my weed habit?	2011	Originally Posted by Lucid Euphoria I was diagnossed with adhd at the age of 10 and i have been self medicating with weed since the age of 13. My weed smoking did not turn into a habit until the age of 15. At this point i was stoned 24/7 i was smoking between 4-5 grams of solid cannabis resin ("also know as Rocky, Solid, Gak, Hash") maybe with two or three days break per month. By the time i turn…	y	0	0	0	0	0	0	0	0	0	0	0	0	0	0	1	0
12	Marijuana Use	2012	I used to smoke pot with mates I had years ago, but never really gained anything from it. I really didn't feel any difference. I guess I was just doing it to fit in with the cool crew. Well that cool crew is into other drugs now such as heroin and they don't look so cool now. I'm glad I pulled away from them when I did.	y	0	0	0	1	0	0	0	0	0	0	0	0	0	0	1	0
196	Marijuana For ADD	2011	Marijuana has been proven to help Anti Social Personality disorder. Sometimes people who are told by a Doctor that they have A.D.D are really suffering from another disorder. Not saying you have anything at all. But if pot helps it is likely a personality disorder. It could be depression, vitamin deficiency, or you could really be sick.	y	0	0	0	1	0	0	0	1	0	0	0	0	0	0	0	0
91	How to kick in my weed habit?	2011	I'm not impressed by 12-step programs because the first step is always "admit you're powerless." You're not. (They also don't work nearly as well as they claim. Most people quit drugs on their own for their own reasons.) Power -- willpower, really -- isn't unlimited though. If you think about it, you can probably find a way to make getting and using it harder for a while. Or find something else t…	y	0	0	0	0	0	0	0	0	0	0	0	0	0	0	0	0
91	How to kick in my weed habit?	2012	The drug rehab where my ex worked used substitutes for the pot smokers who were having a hard time abstaining from pot. The prefered alternative was a herb called damiana which won't get you high but it will slightly alter your perception enough to notice which can take the edge of the psychological withdrawls. Smoking camomile tea leaves is another more accessible alternative. Realistically thou…	y	0	0	0	0	0	0	0	0	0	0	0	0	0	0	0	0
100	Statistics from DEA suggest that ADHD is overdiagnosed	2012	They also say that marijuana is one of the drugs with most addicts in the world , but they never mention that most of them say it in order to not go to prision... DEA opnions and data has the scientific relevance of Oprah.. maybe true , maybe false, but one thing is for sure, they don't have a reputation to hold such statement.	y	0	0	0	0	0	0	0	0	0	0	0	0	0	0	0	0
179	Medical Marijuana and ADHD " Attention-deficit hyperactivity diso	2010	Interesting. I was recently diagnosed with ADHD and am currently taking prescription dexamphetamine, which has been immensely helpful. Can't say I've ever used cannabis to combat my ADHD. Perhaps I'll try it soon enough.	y	0	0	0	0	0	0	0	0	0	0	0	0	0	0	0	0
91	How to kick in my weed habit?	2011	I think weed can be psychologically addictive and it can be a matter of behavior modifications. Do they have NA in the UK? Some people find support and help in others that suffer from addition. Maybe your dependant rather the addicted? If you have these concerns maybe share them with a close friend for support.	y	0	0	0	0	0	0	0	0	0	0	0	0	0	0	0	0
91	How to kick in my weed habit?	2011	yes one of the issues of dependence on Marijuana is dealing with the widespread idea that it is not addicting. http://www.marijuana-anonymous.co.uk/	y	0	0	0	0	0	0	0	0	0	0	0	0	0	0	0	0
12	Marijuana Use	2012	Is thie an addiction thing? If its something like that are you looking for a 12 step thing? If your dr will drug test you then unfortunately you're going to have to stop.	y	0	0	0	0	0	0	0	0	0	0	0	0	0	0	0	0
91	How to kick in my weed habit?	2012	If you consider your weed habit an addiction, you want to stop but are unable to do so, then treat it like a legitimate addiction and seek professional help. Your problems are not 'less than' someone elses's because they are addicted to a different drug. A Dr telling you that weed is not addictive when you are CLEARLY unable to willfully stop is not very helpful. A psychological addiction is just…	y	0	0	0	0	0	0	0	0	0	0	0	0	0	0	0	0
18	Marijuana Reality Check	2004	Wendy Richardson did a great presentation at the ADDA Conferene last month. Some of the research about marijuana and AD/HD that she discussed surprised me. 1. Marijuana is highly additive to people with AD/HD (psyhologically). I also just read in the book Answers to Distraction that marijuana is probably to most additicve drug to teens with AD/HD. 2. People w/ AD/HD who are chronic users of marij…	y	0	0	0	0	0	0	0	0	1	0	0	0	0	0	0	0
120	Dexedrine struggles, dosage, rebound...	2008	Originally Posted by flatlinez: "I'm thinking it's to stop any chance of degenerating into a drug forum. A lot of people take advice from the threads here, for better or for worse, and this kind of talk might encourage them to experiment with illegal drugs. This would be a bad situation." That sounds just about right It's still very controversial that cannabis helps ADD and it's not an approved m…	y	0	0	0	0	0	0	0	0	0	0	0	0	0	0	0	0
235	ADD / ADHD Users... I'm literally begging for your help	2008	I would love an update from you if you happen to swing by these posts at all (I pmed you too). Are you saying marijuana doesn't help you with your adhd?	y	0	0	0	0	0	0	0	0	0	0	0	0	0	0	0	0
199	Best Strain For Adhd	2013	Asthmatic ... I believe we share some similar conditions ... asthma and ADHD ... I'm interested in any thoughts you may have on the confluence of ADHD, pot, depression and the early childhood treatments for asthma with epinephrine ... any residual reflections on possible connections ... I know that as a child I experienced periods of hyper-concentration/focus after taking what was then prescribed…	y	0	0	0	0	0	0	0	0	0	0	0	0	0	0	0	0
201	Prescribed Marijuana for ADD/ADHD	2014	How does this work for ADHD? I have ADHD and was worried that medical marijuana use (for my physical issues) would make my executive function and cognitive issues worse.	y	0	0	0	0	0	0	0	0	0	0	0	0	0	0	0	0
120	Dexedrine struggles, dosage, rebound...	2008	Marijuana, as good as it is for stress relief, should only be used in occaionally. It has a way of making people dependant on it just to have a decent appetite and go to sleep that night. The first few days off are the worst, but mental clarity, appetite, sleep patterns, and personality should improve greatly soon after. Most importantly for you, the rebound should get weaker also. This is how it…	y	0	0	0	0	1	0	0	0	0	0	0	1	0	1	0	0
191	Marijuana makes me a better person	2012	ladychef said:I would say that the biggest benefit that I've obtained from my yoga practice is the ability it's given me to release my (perceived) need for analytical thought. Obviously, I still hold onto it, but it is like a toy to me now, not the tyrannical overlord it once was. I'll engage in debate and conversation, and internal dialogue, but it has no deeper meaning beyond wordplay (which I …	y	0	0	0	0	0	0	0	0	0	0	0	0	0	1	0	0
185	Marijuana for Attention Deficit Disorder?	2006	Originally Posted by Zamu69 But the most important thing: Swim likes very much to smoke before a trip cause he feels very comfortable driving high (not wasted). He feels very relaxed but at the same time focused and confident. He doesn't think pot in small amounts impairs his driving skills whatsover. It actually sharpens some abilities and makes him much less irritable. Does this make any sense …	y	0	0	0	0	0	0	0	0	0	0	0	0	0	1	0	0
185	Marijuana for Attention Deficit Disorder?	2006	Originally Posted by Zamu69 But the most important thing:Swim likes very much to smoke before a trip cause he feels very comfortable driving high (not wasted). He feels very relaxed but at the same time focused and confident. He doesn't think pot in small amounts impairs his driving skills whatsover. It actually sharpens some abilities and makes him much less irritable. Does this make any sense t…	y	0	0	0	0	0	0	0	0	0	0	0	0	0	1	0	0
251	Aspergers Syndrome and Marijuana	2010	i too have aspergers that i was diagnosed with at age 14. I was previously on antidepressants such as zoloft. however once i enrolled in college i started smoking weed with my friends. i love smoking weed and i love to drink because i feel that both enable me to overcome my anxiety and build up confidence and become more social. But weed unlike alcohol makes me feel more calm and even after i com…	y	0	0	0	0	1	0	0	1	0	0	0	0	0	0	0	1
18	Marijuana Reality Check	2007	I think that caffiene and nicotine and alcohol are higher in addiction potential than marijuana and that I believe is a big factor in it's legal status, It will not make money like the first three will so why legalize it, with that being said I find occasional the social use of pot to be within the same spectrum of responsible drinking except that it is illegal. I guess that makes it less of an e…	y	0	0	0	0	0	0	0	0	0	0	0	0	0	0	0	1
191	Marijuana makes me a better person	2012	When we first started sacrificing the sacred plant, my friend and I used to say that "it makes me a better person"	y	0	0	0	0	0	0	0	0	0	0	0	0	0	1	0	0
251	Aspergers Syndrome and Marijuana	2010	Pot turns me into a recluse and leaves me reflecting on negative things for the most part. The kicker is, all of my friends are regular smokers and offer it to me 5 times a day. 4/5 times I refuse, and when I do accept it im a 1 hit man, be it bong, joint, what ever. A good stoning on a nature walk or a live concert is always a must though.	y	0	0	0	0	0	0	1	0	0	0	0	0	0	0	1	0
251	Aspergers Syndrome and Marijuana	2010	PUT THE JOINT DOWN, im not liking this pot talk son. I already been through the weed phase, ended up making me a criminal to the eyes of the law and got me some time in prison. Weed is ok once in a while, stop using it everyday, let me see if u can not do it for a month, ive been clean for 4 years, never will hit that stuff again.	y	0	0	0	0	0	0	0	0	0	0	0	0	0	0	1	0
251	Aspergers Syndrome and Marijuana	2010	My son has a medical marijuana card [we live in colorado] which he received, not because of the AS, but because of extreme neuroligical pain.Happily, the marijuana has also helped with his ADHD, tourettes AND his AS. He has much less anxiety, far fewer "meltdowns" and the explosive anger is all but gone. I also believe he is somewhat more creative. Also, he doesn't get the "munchies', but he is a…	y	0	0	0	0	1	0	0	1	0	0	0	0	0	0	0	0
91	How to kick in my weed habit?	2012	Originally Posted by dezire I smoked weed over 15 years ago for 7 years- I was a heavy user - I saw it as a harmless drug etc....but all it did was make me a zombie, block my nasel passages and it gave me dark rings under my eyes. Stopping was so so easy - i just stopped. After about a week the veil suddenly lifted!!! I tried it a few months later and hated it! I hated the feeling of being stoned…	y	0	0	0	0	1	0	0	1	0	0	0	0	0	0	0	0
99	ADHD or GAD? Or both?	2010	Alcohol used to be my drug of choice... but I take Dexedrine(which will exacerbate anxiety), Klonopin, and Ambien. They help, but aren't miracle drugs... Adderall seemed like a magic pill for about two years, but eventually it really stopped working. Weed gives me horrible panic attacks, and I avoid it since college. Alcohol feels like it helps, but I know it will be my destruction. I will quit f…	y	0	0	0	0	0	1	0	0	1	0	0	0	0	0	0	0
19	Slurring and mumbling is it ADD or Marijuana?	2011	Thank you very much, now i know that... what about the part of having more tar then cigarettes and having more carcinogens?	y	0	0	0	0	0	0	0	0	0	0	0	0	0	0	0	0
19	Slurring and mumbling is it ADD or Marijuana?	2011	Some studies about tar and such: http://ethics.tamucc.edu/article.pl?.../02/06/1955222 http://digg.com/health/Cigarettes_vs_Marijuana http://www.ukcia.org/research/cancer2.htm It's comparable to the harm that normal tabacco does.	y	0	0	0	0	0	0	0	0	0	0	0	0	0	0	0	0
17	Ritalin and marijuana (I almost died)	2010	Lol, I once thought my gums were bleeding after a little too much pot. I kept running into the bathroom and looking in the mirror. I never saw any blood. Then I'd go back out and just laugh uncontrollably at anything anyone said. Then I ran back into the bathroom to look at my gums. For a while I thought I entered a time loop. Good times. OP, if you really think you're dying, "sleeping it off" is…	y	0	0	0	0	0	0	1	0	0	0	0	0	0	0	0	0
12	Marijuana Use	2012	didn't know there was a name for all those symptoms I feel when I try to quit! (ok, when I run out, I don't try very hard) For me, after the first few days of being without, I'm generally OK. Don't cross me during the first 48 hours of being clean! yikes. talk about irritable. I know I probably ought to quit, but I have my own justifications, and when I'm ready, I will. I'm not ready, and I don't…	y	0	0	0	0	0	1	0	0	0	0	0	0	0	0	0	0
12	Marijuana Use	2012	Originally Posted by AC360CNN Why quit pot? The smoking won't let you pass the drug test to be able to get on stimulants, so... Solution: 1. Obtain a prescription for legal marijuana. 2. Take whatever drug test they ask of you and the pot will be OK. 3. Get the prescription for stimulants. Problem solved. With a little determination, you'll be medicated with legal pot and legal amphetamines in no…	y	0	0	0	0	0	0	0	0	0	0	0	0	0	0	0	0
17	Ritalin and marijuana (I almost died)	2010	I also believe it was probably from the marijuana, the first time I smoked I thought my heart was gonna jump outta my chest, your body isnt used to it, plus the ritalin probably didnt help that effect.	y	0	0	0	0	0	0	0	0	0	0	0	0	0	0	0	0
99	ADHD or GAD? Or both?	2010	Thanks ADHDTigger! I've actually read this information before and am aware of the various subtypes -- in fact, it would NEVER have even occurred to me that I might have ADD until I was researching my symptoms and stumbled on information about the " Primarily Inattentive Type". Before, I had always associated ADHD with hyperactivity -- and aside from my constant fidgeting, I'm not outwardly hypera…	y	0	0	0	0	0	0	0	0	0	0	0	0	0	0	0	0
17	Ritalin and marijuana (I almost died)	2011	I never had a chance to smoke weed on ritalin. They boosted me up to adderal in 9th grade which is when I first took part in smoking cannabis. Neither adderal nor vyvanse **** me that bad when I'm high on herb. Although I do fall into some intense hyper focus and get an increased heart rate, the experience of mixing marijuana and my meds has never been unpleasurable. I no longer abuse any substan…	y	0	0	0	0	0	0	0	0	0	0	0	0	0	0	0	0
100	Statistics from DEA suggest that ADHD is overdiagnosed	2012	The following statistics relating to the consumption of legal amphetamine-type drugs in the United States, were published in Lawrence Diller's, recent book: "Remembering Ritalin" (ISBN: 978-0-399-53748-6), last year. The first set of figures sets out the annual production quotas of amphetamine, lisdexamphetamine and methylphenidate for 1996 and 2010. NB: The manufacture of amphetamine type prescr…	y	0	0	0	0	0	0	0	0	0	0	0	0	0	0	0	0
100	Statistics from DEA suggest that ADHD is overdiagnosed	2012	Originally Posted by Fuzzy12 i really don't know if it's over diagnosed in the us or not. It's possible but those statistics on their own don't prove anything. You could interpret them as adhd being underdiagnosed in most countries outside the US. I'm not saying that's the case just that you ca't draw any conclusion from those figures alone. Response to embedded text: The problem, Fuzzy, is that …	y	0	0	0	0	0	0	0	0	0	0	0	0	0	0	0	0
100	Statistics from DEA suggest that ADHD is overdiagnosed	2012	screw statistics because correlation does not mean causation. this is my opinion though. im not trying to knock this thread Edit: also in my Psych AP class we went over the various forms of treatment for various kinds of mental/personality disorders (ive mentioned elsewhere we didnt go over AD/HD much, although something on AD/HD ****** me off real good later on i struggled not to scream "AW, HOR…	y	0	0	0	0	0	0	0	0	0	0	0	0	0	0	0	0
18	Marijuana Reality Check	2006	Originally Posted by *~ §EEK ~* I guess no one liked my theory! LOL [/indent] Response to embedded quote: Au contraire mon frere! I understand all too well the worrying with add (as I also have depression, and anxiety which is more "cyclical" in severity over time) and uncontrollable constant searching for "hot topics" (quite often negative, but it is gradually changing right now actually which i…	y	0	0	0	0	1	0	0	1	0	0	0	0	0	0	0	0
235	ADD / ADHD Users... I'm literally begging for your help	2007	yes very true that people get panic attacks but i know a few people who have medical for their anxiety, all three swear that it is much better than the medications they were on befor and also its less likely to influence you to kill yourself or something	y	0	0	0	0	1	0	0	1	0	0	0	0	0	0	0	0
17	Ritalin and marijuana (I almost died)	2010	I think you were in a rebound. In which I and I guess loads of other people have feelings of anxiety. If you aren't aware you were in a rebound and was worriyng you might have thought the worry was real. So if you got this rebound side effect + a weed paranoia I think what you just described would happen. Or could happen for that matter. Think about it weed paranoia + excessive worrying from rebo…	y	0	0	0	0	0	1	0	0	0	0	0	0	0	0	0	0
191	Marijuana makes me a better person	2012	I work 6 days a week, 12 hours a day. The pay is phenomenal, but the toll it takes on my psyche is, to say the least, detrimental. So at night I get stoned and work out to maintain my sanity and sense of goodness and combat my depression. Why do YOU love weed?? I love weed because when I'm high. . . . . . I feel more connected and sensitive to people and their emotions. . . . my workouts are funn…	y	0	0	0	0	1	0	0	0	0	0	0	0	0	0	0	0
191	Marijuana makes me a better person	2012	After i take a bong rip or take a puff off a joint or what have you. I feel this sense of relaxation being released or a stress let off my shoulders from everyday life and bullsht. The best way to describe it is that its like you're holding your breath for a long period of time (being sober) and then when you take a BT (bong toke) you feel like you have the satisfaction of breathing again.	y	0	0	0	0	1	0	0	0	0	0	0	0	0	0	0	0
191	Marijuana makes me a better person	2012	Youngonzalez said: After i take a bong rip or take a puff off a joint or what have you. I feel this sense of relaxation being released or a stress let off my shoulders from everyday life and bullsht. The best way to describe it is that its like you're holding your breath for a long period of time (being sober) and then when you take a BT (bong toke) you feel like you have the satisfaction of brea…	y	0	0	0	0	1	0	0	0	0	0	0	0	0	0	0	0
191	Marijuana makes me a better person	2012	I can't really put many actual points on why I love smoking herb. I have been smoking close to every day for 7 or 8 years and its just a part of who I am now, I get less irritated at everyday nonsense, helps me get out of work mode even though I'm stoned at work on the reg haha. It's just what I do at this point and I love it and won't be stopping any time soon	y	0	0	0	0	1	0	0	0	0	0	0	0	0	0	0	0
191	Marijuana makes me a better person	2012	Pot saved my child's life. There were definitely times when I would have killed her if I hadn't been medicated. (P.S. This is expressed for comedic purposes only.) In general, a lot of my reactions in life would have been worse, if not for the mellowing effect of cannabis.	y	0	0	0	0	1	0	0	0	0	0	0	0	0	0	0	0
191	Marijuana makes me a better person	2012	Pat_Hartman said: Pot saved my child's life. There were definitely times when I would have killed her if I hadn't been medicated. (P.S. This is expressed for comedic purposes only.) In general, a lot of my reactions in life would have been worse, if not for the mellowing effect of cannabis. Response to embedded quote: hahahahha!!! Yeah I can sympathize with that. Weed has saved more than a few pe…	y	0	0	0	0	1	0	0	0	0	0	0	0	0	0	0	0
191	Marijuana makes me a better person	2012	lol Just fyi, weed doesn't hurt the mom or the baby. Of course, smoking anything isn't good for your lungs. So I'd imagine eating weed would be preferable. But yeah, weed helps way more than it hurts. A mother's anxiety can be deadly to an unborn child, so weed reeeaaally helps in those cases. And yeah, I'm almost certain my mom smoked while preggo with both my big brother and me. Not sure bout m…	y	0	0	0	0	1	0	0	0	0	0	0	0	0	0	0	0
18	Marijuana Reality Check	2007	Originally Posted by Tara Wendy Richardson did a great presentation at the ADDA Conferene last month. Some of the research about marijuana and AD/HD that she discussed surprised me. 1. Marijuana is highly additive to people with AD/HD (psyhologically). I also just read in the book Answers to Distraction that marijuana is probably to most additicve drug to teens with AD/HD. 2. People w/ AD/HD who …	y	0	0	0	0	0	0	0	0	0	0	0	0	0	0	0	0
120	Dexedrine struggles, dosage, rebound...	2008	Oh, I see what you're saying. So it's not anti-cannabis bias. It's just a forum rule. But now I wonder why the rule exists, because in many countries, including mine, it's possible to get a prescription for cannabis and buy it legally like any other medication. Maybe it's an American bias? Thanks for the help!	y	0	0	0	0	0	0	0	0	0	0	0	0	0	0	0	0
235	ADD / ADHD Users... I'm literally begging for your help	2008	It is legal to have MMJ in my state however barely anyone can get a prescription, it definately helps me but there's no way in hell any doctor would give me a prescription for mmj they are still on that propaganda shit and would rather put me on a pill instead.(none of which ever works the way they are supposed to) So not to be rude but I wouldn't get your hopes up about being given a prescriptio…	y	0	0	0	0	0	0	0	0	0	0	1	0	0	0	0	0
199	Best Strain For Adhd	2013	rsxboosted, on 20 May 2013 - 7:37 PM, said: I do have a problem sleeping as well, i just dont want to have to rely on a medicine made chemically. Before i started there i needed no medicine, cannabis helped all aspects. But now i just feel like i have to choose between living happily and healthy, or keeping a job. Note. I live in a state thats not medicinal. I am thinking about moving from all my…	y	0	0	0	0	0	0	0	0	0	0	0	0	0	0	0	0
201	Prescribed Marijuana for ADD/ADHD	2014	I asked my doctor about that as well and he said if you had full on add this conversation would have never happened :/ and i live in canada. I dont know why england doesnt look at our mmj laws	y	0	0	0	0	0	0	0	0	0	0	0	0	0	0	0	0
18	Marijuana Reality Check	2004	Substance abuse problems are usually about self-esteem. The poor impulse control ADHD saddles a person with doesn't help either. Your boyfriend gets approval and validation from his friends - he's not likely going to change his behaviour as long as that is the only source for it. Marijuana does not interact with the same neurotransmitters as Strattera - there are specific canabidinoid (sp?) recep…	y	0	0	0	0	0	0	0	0	0	0	0	1	0	0	0	0
18	Marijuana Reality Check	2004	Hey Ian, I got the info from my psychiatrist and psychologist and also from my boyfriend's sister who's a nurse 30 years and has an ADHD son (bf's nephew). My dr.'s both said that they refuse to prescribe Strattera to a patient that continues to smoke pot because it decreases the effectiveness of the meds. You have to keep taking higher and higher doses in order to feel the effects of the Stratte…	y	0	0	0	0	0	0	0	0	0	0	0	0	0	0	0	0
18	Marijuana Reality Check	2006	Congrats on kicking the habit Vero! Quitting bad habits are hard to do. I quit smoking pot when I quit drinking booze ( 2 yrs & 4 mos). I took strattera then and always wondered why it had never seemed to work.. Now I take it again and I notice a huge change. I am so thankful to be free from all of my bad habits (smoking, booze, pot). Life is so much more enjoyable because it is also very real no…	y	0	0	0	0	0	0	0	0	0	0	0	0	0	0	0	0
235	ADD / ADHD Users... I'm literally begging for your help	2008	I really appreciate the feedback I'm getting from everyone... but I must stress the importance of--if at all possible--helping me with the questions I asked. One of the most important ones is the one about how often/much you have had to smoke to treat your ADHD. @kingdub, it's funny you should mention the thing about your attention span/focus being less when off the drugs... I'm dealing with the …	y	0	0	0	0	0	0	0	0	0	0	0	0	0	0	0	0
120	Dexedrine struggles, dosage, rebound...	2008	Hello everybody, I'm pretty sure this is my first post although I've been lurking here for a couple of years! I'm not sure why its taken me this long to post my story but here it goes. Some background info… I'm 28 years old, living in Ontario, diagnosed with adhd when I was 23-24. I started smoking pot when I was 17 and quickly progressed through the alphabet of illegal substances. After being di…	y	0	0	0	0	0	0	0	0	0	0	0	0	0	0	0	0
235	ADD / ADHD Users... I'm literally begging for your help	2008	I use weed for my ADHD, mostly for maths (esp algebra) and it works wonders. I just take 2 hits of my low-end dank when I wake up or one hit mixed 50-50 with mint of my super dank, then one hit every hour/hour and a half or one hit mixed 50-50 with mint of my super dank, depends what I have available. I only use sativa/sativa dominant strains though, indica makes me too sleepy. I also used concer…	y	1	0	0	0	0	0	0	0	0	0	1	0	0	0	0	0
144	Drug Stigmas and Bad Doctors	2011	Yeah, I don't like doctors anymore for them being in control of MY situation. I know how to take care of myself and don't need a doctor telling me what to take. If I listened to a doctor then I would be on 7 or more medications to control my physical and psychological problems. I was always wary of pills since I was a little kid. I like being in control of my own health.	y	0	0	0	0	0	0	0	0	0	0	0	0	0	0	0	0
144	Drug Stigmas and Bad Doctors	2011	I like the methadone clinic analogy and agree that Lohan really hurt Adderall's image. However, just because you've had substance abuse problems does not mean these meds can't help. I have 8 months clean from IV opiates, pot, benzos, dope, you name it. Everything about my life was a mess because I never took medications that actually benefitted me. I was a total trainwreck but my drug use was dir…	y	0	0	0	0	0	0	0	0	0	0	0	1	0	0	0	0
201	Prescribed Marijuana for ADD/ADHD	2014	jeff88, on 05 Mar 2014 - 3:27 PM, said: It's mine and most of the ADHD community's opinion that cannabis makes ADHD symptoms worse for the majority of people. If you have ADHD you think slower because of misfires in your frontal cortex. A depressant like weed (http://find.grasscity.com/search?w=weed) is exactly opposite of what you would need. Most people with ADHD are prescribed stimulants. Most…	y	0	0	0	0	0	0	0	0	0	0	0	0	0	0	0	0
9	Marijuana withdrawal versus Bipolar?	2012	I went to a hospital voluntarily because I had a tremendous amount of upheaval from smoking weed for about 2 years straight. I quit cold turkey. Should have gone to NA instead, imvho. Going to the hospital left me with a diagnosis I don't know if I believe in. Since my mania was caused by the halting of a chemical that is a hallucinogen (THC), my brain was probably getting back to normal rather t…	y	0	0	0	0	0	0	0	0	1	0	0	0	0	1	0	0
65	ADHD (hypersensitive + under stimulated)	2013	Greets, read a thread here about the same topic. signed up, seems like a great place to discuss things. anyhow. I was diagnosed with ADHD (Doc said the hypersensitive spectrum) I am super aware of everything, yet oblivious to social etiquite like an aspy lol. strange i know. but i was wondering if this was experienced with many people with ADHD hypersensitivity. there is no WARM for me. in all as…	y	0	0	0	0	0	0	0	0	0	0	0	0	0	0	0	0
90	ADHD + OCD or Schizophrenia?	2012	I know this is going to be intimidating seeing the length of this, it has to be lengthy to fully express everything that is going on, I know once you start reading this you'l find it interesting. Please take the time and read EVERYTHING that is here, it's absalutely important. Your input may be the one that saves my life from any more misery and pain. I drastically need someone that is a expert o…	y	0	1	0	0	0	1	0	0	1	0	0	0	0	0	0	0
169	Worried my ADD partner won't take medication take pot instead	2012	I am surprised that no one replied to your post.... my DH is non-diagnosed at this point, but we are both sure he has ADHD. He has smoked pot for years (I knew he did, once in a while, but was unaware that he was doing it again until recently, which is what led me to insist he get evaluated). n my process of researching, I read that smoking pot is a common way to self-medicate for pwADHD. I was t…	y	0	0	0	0	1	0	0	0	0	0	0	1	0	0	0	0
195	Odd Feeling Ever Since I Quite Smoking Marijuana	2012	Hello, a year ago I was smoking pot about every day for multiple months, until I finally cut down, noticing a difference in how I felt and thought. I haven't smoked for over a year, and I continue to feel weird, I have difficulties speaking long sentences because I feel as if I'm not thinking yet automatically talking, it basically feels like I'm watching myself do everything while not consciousl…	y	1	0	0	0	1	0	0	0	0	0	0	0	0	0	0	0
195	Odd Feeling Ever Since I Quite Smoking Marijuana	2012	Is getting high bad while on concerta? Ok, im in high school and i have ADD, and i used to smoke weed, a pretty good amount. I only quit because my parents caught me (for the second time). And i take Concerta for my ADD, but i dont really like it, i mean i think its working cuz my grades are significantly better then other years (sort of), but i just dont like how it makes me feel, like i HATE th…	y	0	0	0	0	0	0	0	0	0	0	0	0	0	0	0	0
220	Study Shows The Therapeutic Effects of Marijuana on Autistic Children	2014	http://preventdisease.com/news/14/06...Children.shtml We are raising our Grandson, who has ADHD/ODD, he is 7 now...Has anyone tried any of these meds? Would like some feed back, pros and cons...Thank you in advance....A new study on how marijuana affects autism will undoubtedly fuel the flames of the debate over medical cannabis, particularly given its implications on the uncharted use of pot in …	y	1	0	0	0	0	0	0	1	0	0	1	0	1	1	0	0
220	Study Shows The Therapeutic Effects of Marijuana on Autistic Children	2014	This is fascinating. recently watched this: http://www.youtube.com/watch?v=ciQ4ErmhO7g This made me wonder about cannabinoids possible use to ameliorate autism - my girlfriend's son has this condition - and it's interesting to hear that there's some work being done with it. Fingers crossed that they're on to something.	y	0	0	0	0	0	0	0	1	0	0	0	0	0	0	0	0
254	Marijuana replaces ritalin in treatment for add/adhd	2012	http://cannazine.co.uk/cannabis-new...-ritalin-in-treatment-for-add/adhd-video.html	y	1	0	0	0	0	0	0	0	0	0	0	0	1	0	0	0
254	Marijuana replaces ritalin in treatment for add/adhd	2012	i know cannabis helps me with my add/adhd with no side affects to boot!	y	1	0	0	0	0	0	0	0	0	0	1	0	0	0	0	0
			# of posts endorsed (all codes for this overall project)	401	99	31	19	7	56	51	11	40	31	5	22	12	62	43	28	17
					0.246883	0.0773067	0.0473815	0.0174564	0.139651	0.127182	0.0274314	0.0997506	0.0773067	0.0124688	0.0548628	0.0299252	0.154613	0.107232	0.0698254	0.042394
